# Supplementary material for: Dicarbon­yl(η5-cyclo­penta­dien­yl)bis­(trimethyl­phosphine)molybdenum(II) trifluoro­methane­sulfonate
Source: Acta Crystallogr Sect E Struct Rep Online. 2008 Oct 15;64(Pt 11):m1401. doi: 10.1107/S1600536808032662 (PMC2959586; doi:10.1107/S1600536808032662)
Supplement: Supplementary file 1 [file e-64-m1401-sup1.cif]

##############################################################################
###                                                                        ###
###        Electronic paper (Acta Crystallographica Section E)             ###
###                                                                        ###
##############################################################################
#                                                                            #
# This CIF contains the data in a paper accepted for publication in Acta     #
# Crystallographica Section E. It conforms to the requirements of Notes      #
# for Authors for Section E, and has been peer reviewed under the auspices   #
# of the IUCr Commission on Journals.                                        #
#                                                                            #
# Full details of the Crystallographic Information File format               #
# are given in the paper "The Crystallographic Information File (CIF):       #
# a New Standard Archive File for Crystallography" by S. R. Hall, F. H.      #
# Allen and I. D. Brown [Acta Cryst. (1991), A47, 655-685].                  #
#                                                                            #
# The current version of the core CIF dictionary is obtainable from          #
# ftp://ftp.iucr.org/pub/cif_core.dic. The current version number is 2.4.    #
#                                                                            #
# Software is freely available for graphical display of the structure(s) in  #
# this CIF.  For information consult the CIF home page http://www.iucr.org/  #
# cif/home.html                                                              #
#                                                                            #
# This file may be used for bona fide research purposes within the           #
# scientific community so long as proper attribution is given to the journal # 
# article from which it was obtained.                                        #
#                                                                            #
##############################################################################
                                             
data_global
_audit_creation_method     'manual editing of form.cif (version 2.0)'
_journal_data_validation_number     ?
_journal_date_recd_electronic     2008-10-01
_journal_date_accepted     2008-10-09
_journal_name_full     'Acta Crystallographica, Section E'
_journal_year     2008
_journal_volume     64
_journal_issue     11
_journal_page_first     m1401
_journal_page_last     m1401
_journal_paper_category     QM
_journal_coeditor_code     DN2388
_publ_contact_author_name
; Dr Muhammad D. Bala
;
_publ_contact_author_address
; School of Chemistry,
  University of KwaZulu-Natal,
  Westville Campus, Private Bag X54001
  Durban 4000,
  South Africa
;
_publ_contact_author_email     bala@ukzn.ac.za
_publ_contact_author_fax     '+27312603091'
_publ_contact_author_phone     '+27312602616'
_publ_section_title
;
Dicarbonyl(\h^5^-cyclopentadienyl)bis(trimethylphosphine)molybdenum(II)
trifluoromethanesulfonate
;
loop_
    _publ_author_name
    _publ_author_address
    'Jali, Samuel'
; School of Chemistry,
  University of KwaZulu-Natal,
  Westville Campus, Private Bag X54001
  Durban 4000,
  South Africa
;
    'Friedrich, Holger B.'
; School of Chemistry,
  University of KwaZulu-Natal,
  Westville Campus, Private Bag X54001
  Durban 4000,
  South Africa
;
    'Bala, Muhammad D.'
; School of Chemistry,
  University of KwaZulu-Natal,
  Westville Campus, Private Bag X54001
  Durban 4000,
  South Africa
;
data_I
_chemical_name_systematic
;
Dicarbonyl(\h^5^-cyclopentadienyl)bis(trimethylphosphine)molybdenum(II)
trifluoromethanesulfonate
;
_chemical_name_common     ?
_chemical_formula_moiety     'C13 H23 Mo O2 P2 + , C F3 O3 S -'
_chemical_formula_sum     'C14 H23 F3 Mo O5 P2 S'
_chemical_formula_iupac     '[Mo (C5 H5) (C O)2 (C3 H9 P)2] C F3 S O3'
_chemical_formula_weight     518.26
_chemical_melting_point     ?
_symmetry_cell_setting     monoclinic
_symmetry_space_group_name_H-M     'P 21/n'
_symmetry_space_group_name_Hall     '-P 2yn'
loop_
    _symmetry_equiv_pos_as_xyz
    'x, y, z'
    '-x+1/2, y+1/2, -z+1/2'
    '-x, -y, -z'
    'x-1/2, -y-1/2, z-1/2'
_cell_length_a     10.8919(5)
_cell_length_b     8.0864(3)
_cell_length_c     23.4132(10)
_cell_angle_alpha     90.00
_cell_angle_beta     95.4640(10)
_cell_angle_gamma     90.00
_cell_volume     2052.78(15)
_cell_formula_units_Z     4
_cell_measurement_reflns_used     6234
_cell_measurement_theta_min     1.8
_cell_measurement_theta_max     28.0
_cell_measurement_temperature     296(2)
_exptl_crystal_description     block
_exptl_crystal_colour     yellow
_exptl_crystal_size_max     0.48
_exptl_crystal_size_mid     0.23
_exptl_crystal_size_min     0.16
_exptl_crystal_density_diffrn     1.677
_exptl_crystal_density_meas     ?
_exptl_crystal_density_method     'not measured'
_exptl_crystal_F_000     1048
_exptl_absorpt_coefficient_mu     0.944
_exptl_absorpt_correction_type     integration
_exptl_absorpt_process_details     '(SADABS; Bruker, 2005)'
_exptl_absorpt_correction_T_min     0.6600
_exptl_absorpt_correction_T_max     0.8636
_exptl_special_details
;
;
_diffrn_ambient_temperature     296(2)
_diffrn_radiation_type     'MoK\a'
_diffrn_radiation_wavelength     0.71073
_diffrn_radiation_source     'fine-focus sealed tube'
_diffrn_radiation_monochromator     'graphite'
_diffrn_measurement_device_type     'Bruker SMART CCD area-detector'
_diffrn_measurement_method     '\f and \w'
_diffrn_detector_area_resol_mean     ?
_diffrn_reflns_number     20835
_diffrn_reflns_av_R_equivalents     0.0421
_diffrn_reflns_av_sigmaI/netI     0.0277
_diffrn_reflns_theta_min     1.75
_diffrn_reflns_theta_max     28.00
_diffrn_reflns_theta_full     28.00
_diffrn_measured_fraction_theta_max     1.000
_diffrn_measured_fraction_theta_full     1.000
_diffrn_reflns_limit_h_min     -14
_diffrn_reflns_limit_h_max     14
_diffrn_reflns_limit_k_min     -10
_diffrn_reflns_limit_k_max     10
_diffrn_reflns_limit_l_min     -29
_diffrn_reflns_limit_l_max     30
_diffrn_standards_number     ?
_diffrn_standards_interval_count     ?
_diffrn_standards_interval_time     ?
_diffrn_standards_decay_%     ?
_refine_special_details
;
Refinement of <i>F</i>^2^ against ALL reflections. The weighted <i>R</i>-factor
<i>wR</i> and goodness of fit <i>S</i> are based on <i>F</i>^2^, conventional
<i>R</i>-factors <i>R</i> are based on <i>F</i>, with <i>F</i> set to zero for
negative <i>F</i>^2^. The threshold expression of <i>F</i>^2^ >
\s(<i>F</i>^2^) is used only for calculating <i>R</i>-factors(gt) <i>etc</i>.
and is not relevant to the choice of reflections for refinement.
<i>R</i>-factors based on <i>F</i>^2^ are statistically about twice as large
as those based on <i>F</i>, and <i>R</i>- factors based on ALL data will be
even larger.
;
_reflns_number_total     4960
_reflns_number_gt     4542
_reflns_threshold_expression     I>2\s(I)
_refine_ls_structure_factor_coef     Fsqd
_refine_ls_matrix_type     full
_refine_ls_R_factor_all     0.0280
_refine_ls_R_factor_gt     0.0244
_refine_ls_wR_factor_gt     0.0526
_refine_ls_wR_factor_ref     0.0537
_refine_ls_goodness_of_fit_ref     1.085
_refine_ls_restrained_S_all     1.085
_refine_ls_number_reflns     4960
_refine_ls_number_parameters     241
_refine_ls_number_restraints     0
_refine_ls_hydrogen_treatment     constr
_refine_ls_weighting_scheme     calc
_refine_ls_weighting_details
           'calc w=1/[\s^2^(Fo^2^)+(0.0157P)^2^+1.38P] where P=(Fo^2^+2Fc^2^)/3'
_atom_sites_solution_hydrogens     geom
_atom_sites_solution_primary     direct
_atom_sites_solution_secondary     difmap
_refine_ls_shift/su_max     0.003
_refine_ls_shift/su_mean     0.000
_refine_diff_density_max     0.432
_refine_diff_density_min     -0.479
_refine_ls_extinction_method     none
_refine_ls_extinction_coef     ?
loop_
    _atom_type_symbol
    _atom_type_description
    _atom_type_scat_dispersion_real
    _atom_type_scat_dispersion_imag
    _atom_type_scat_source
    'C' 'C' 0.0033 0.0016
                         'International Tables Vol C Tables 4.2.6.8 and 6.1.1.4'
    'H' 'H' 0.0000 0.0000
                         'International Tables Vol C Tables 4.2.6.8 and 6.1.1.4'
    'O' 'O' 0.0106 0.0060
                         'International Tables Vol C Tables 4.2.6.8 and 6.1.1.4'
    'P' 'P' 0.1023 0.0942
                         'International Tables Vol C Tables 4.2.6.8 and 6.1.1.4'
    'Mo' 'Mo' -1.6832 0.6857
                         'International Tables Vol C Tables 4.2.6.8 and 6.1.1.4'
    'S' 'S' 0.1246 0.1234
                         'International Tables Vol C Tables 4.2.6.8 and 6.1.1.4'
    'F' 'F' 0.0171 0.0103
                         'International Tables Vol C Tables 4.2.6.8 and 6.1.1.4'
_computing_data_collection     'APEX2 (Bruker, 2005)'
_computing_cell_refinement     'SAINT-Plus (Bruker, 2005)'
_computing_data_reduction     'SAINT-Plus (Bruker, 2005)'
_computing_structure_solution     'SHELXTL (Sheldrick, 2008)'
_computing_structure_refinement     'SHELXTL (Sheldrick, 2008)'
_computing_molecular_graphics
                              'PLATON (Spek, 2003) and ORTEP-3 (Farrugia, 1997)'
_computing_publication_material     'SHELXTL (Sheldrick, 2008)'
loop_
    _atom_site_type_symbol
    _atom_site_label
    _atom_site_fract_x
    _atom_site_fract_y
    _atom_site_fract_z
    _atom_site_U_iso_or_equiv
    _atom_site_adp_type
    _atom_site_calc_flag
    _atom_site_refinement_flags
    _atom_site_occupancy
    _atom_site_disorder_assembly
    _atom_site_disorder_group
    Mo Mo1 0.085336(12) 0.084776(17) 0.865019(6) 0.01416(4) Uani d . 1 . .
    S S4 0.41202(4) 0.53406(6) 1.12198(2) 0.02194(10) Uani d . 1 . .
    P P12 0.29392(4) -0.03890(6) 0.87511(2) 0.01945(10) Uani d . 1 . .
    P P13 -0.11979(4) -0.04769(6) 0.84825(2) 0.01899(10) Uani d . 1 . .
    O O11 0.07705(14) -0.1616(2) 0.96710(6) 0.0382(4) Uani d . 1 . .
    O O12 0.10322(15) -0.1046(2) 0.75064(7) 0.0429(4) Uani d . 1 . .
    O O41 0.33084(14) 0.6492(2) 1.14629(7) 0.0394(4) Uani d . 1 . .
    O O42 0.53050(12) 0.59896(17) 1.11112(7) 0.0318(3) Uani d . 1 . .
    O O43 0.41363(13) 0.37125(19) 1.14704(7) 0.0341(3) Uani d . 1 . .
    F F41 0.33337(16) 0.6369(2) 1.01893(6) 0.0600(4) Uani d . 1 . .
    F F42 0.39519(15) 0.3859(2) 1.02214(6) 0.0547(4) Uani d . 1 . .
    F F43 0.22046(12) 0.4479(2) 1.05128(6) 0.0522(4) Uani d . 1 . .
    C C11 0.0608(2) 0.3282(2) 0.91851(10) 0.0372(5) Uani d . 1 . .
    H H11 0.0451 0.3259 0.9577 0.045 Uiso calc R 1 . .
    C C12 0.17744(19) 0.3326(2) 0.89736(10) 0.0322(5) Uani d . 1 . .
    H H12 0.2547 0.3324 0.9199 0.039 Uiso calc R 1 . .
    C C13 0.1599(2) 0.3372(2) 0.83737(10) 0.0350(5) Uani d . 1 . .
    H H13 0.2233 0.3416 0.8122 0.042 Uiso calc R 1 . .
    C C14 0.0330(2) 0.3343(3) 0.82086(11) 0.0382(5) Uani d . 1 . .
    H H14 -0.0049 0.3363 0.7826 0.046 Uiso calc R 1 . .
    C C15 -0.02827(19) 0.3280(2) 0.87089(12) 0.0388(6) Uani d . 1 . .
    H H15 -0.1151 0.3242 0.8723 0.047 Uiso calc R 1 . .
    C C16 0.08055(16) -0.0733(2) 0.92869(8) 0.0222(4) Uani d . 1 . .
    C C17 0.09558(16) -0.0397(2) 0.79389(8) 0.0236(4) Uani d . 1 . .
    C C21 0.2917(2) -0.2612(2) 0.86869(12) 0.0390(5) Uani d . 1 . .
    H H21A 0.3764 -0.3033 0.8727 0.059 Uiso calc R 1 . .
    H H21B 0.2514 -0.2924 0.8310 0.059 Uiso calc R 1 . .
    H H21C 0.2460 -0.3085 0.8989 0.059 Uiso calc R 1 . .
    C C22 0.39704(18) 0.0273(3) 0.82312(9) 0.0312(4) Uani d . 1 . .
    H H22A 0.4707 -0.0430 0.8263 0.047 Uiso calc R 1 . .
    H H22B 0.4213 0.1425 0.8306 0.047 Uiso calc R 1 . .
    H H22C 0.3549 0.0181 0.7844 0.047 Uiso calc R 1 . .
    C C23 0.38690(19) -0.0031(3) 0.94249(9) 0.0359(5) Uani d . 1 . .
    H H23A 0.3408 -0.0378 0.9744 0.054 Uiso calc R 1 . .
    H H23B 0.4067 0.1148 0.9463 0.054 Uiso calc R 1 . .
    H H23C 0.4634 -0.0671 0.9432 0.054 Uiso calc R 1 . .
    C C31 -0.11193(18) -0.2684(2) 0.83587(10) 0.0320(5) Uani d . 1 . .
    H H31A -0.1953 -0.3151 0.8329 0.048 Uiso calc R 1 . .
    H H31B -0.0619 -0.3207 0.8679 0.048 Uiso calc R 1 . .
    H H31C -0.0743 -0.2890 0.8001 0.048 Uiso calc R 1 . .
    C C32 -0.21945(17) -0.0306(3) 0.90569(9) 0.0274(4) Uani d . 1 . .
    H H32A -0.2405 0.0858 0.9111 0.041 Uiso calc R 1 . .
    H H32B -0.1767 -0.0742 0.9413 0.041 Uiso calc R 1 . .
    H H32C -0.2951 -0.0942 0.8958 0.041 Uiso calc R 1 . .
    C C33 -0.21636(19) 0.0275(3) 0.78623(9) 0.0340(5) Uani d . 1 . .
    H H33A -0.2929 -0.0368 0.7816 0.051 Uiso calc R 1 . .
    H H33B -0.1724 0.0154 0.7518 0.051 Uiso calc R 1 . .
    H H33C -0.2358 0.1443 0.7918 0.051 Uiso calc R 1 . .
    C C41 0.3370(2) 0.4999(3) 1.04982(9) 0.0338(5) Uani d . 1 . .
loop_
    _atom_site_aniso_label
    _atom_site_aniso_U_11
    _atom_site_aniso_U_22
    _atom_site_aniso_U_33
    _atom_site_aniso_U_12
    _atom_site_aniso_U_13
    _atom_site_aniso_U_23
    Mo1 0.01406(7) 0.01252(7) 0.01594(7) 0.00108(5) 0.00169(5) 0.00056(5)
    S4 0.01749(19) 0.0219(2) 0.0267(2) 0.00263(16) 0.00369(17) -0.00058(17)
    P12 0.0156(2) 0.0171(2) 0.0252(2) 0.00222(16) -0.00038(17) 0.00011(17)
    P13 0.0158(2) 0.0189(2) 0.0222(2) -0.00024(16) 0.00109(17) -0.00368(17)
    O43 0.0266(7) 0.0312(8) 0.0444(9) -0.0025(6) 0.0025(6) 0.0111(7)
    O42 0.0240(7) 0.0291(7) 0.0429(8) -0.0053(6) 0.0064(6) 0.0003(6)
    O11 0.0392(8) 0.0433(9) 0.0321(8) -0.0005(7) 0.0036(7) 0.0186(7)
    O41 0.0342(8) 0.0435(9) 0.0409(9) 0.0151(7) 0.0064(7) -0.0108(7)
    O12 0.0372(8) 0.0633(11) 0.0285(8) 0.0020(8) 0.0053(7) -0.0207(8)
    F42 0.0582(9) 0.0639(10) 0.0435(8) 0.0006(8) 0.0121(7) -0.0247(7)
    F43 0.0294(7) 0.0817(11) 0.0439(8) -0.0119(7) -0.0053(6) -0.0059(8)
    F41 0.0748(11) 0.0613(10) 0.0415(8) -0.0009(9) -0.0075(8) 0.0212(8)
    C14 0.0466(13) 0.0209(10) 0.0458(13) 0.0084(9) -0.0025(11) 0.0122(9)
    C12 0.0299(10) 0.0149(9) 0.0508(13) -0.0020(8) -0.0020(9) -0.0052(9)
    C21 0.0284(10) 0.0194(10) 0.0687(16) 0.0076(8) 0.0017(10) -0.0008(10)
    C31 0.0248(9) 0.0219(9) 0.0497(13) -0.0063(8) 0.0061(9) -0.0119(9)
    C11 0.0564(14) 0.0157(9) 0.0429(12) -0.0026(9) 0.0228(11) -0.0097(8)
    C41 0.0334(11) 0.0375(12) 0.0305(11) -0.0011(9) 0.0034(9) -0.0002(9)
    C15 0.0217(9) 0.0141(9) 0.0820(18) 0.0046(7) 0.0123(10) -0.0014(10)
    C17 0.0167(8) 0.0299(10) 0.0241(9) 0.0026(7) 0.0021(7) -0.0020(8)
    C32 0.0225(9) 0.0294(10) 0.0315(10) -0.0022(8) 0.0091(8) -0.0018(8)
    C16 0.0192(8) 0.0237(9) 0.0235(9) -0.0004(7) 0.0009(7) 0.0008(7)
    C22 0.0224(9) 0.0383(11) 0.0339(11) 0.0003(8) 0.0089(8) -0.0013(9)
    C33 0.0246(9) 0.0478(13) 0.0279(10) 0.0080(9) -0.0055(8) -0.0055(9)
    C13 0.0372(11) 0.0162(9) 0.0549(14) 0.0009(8) 0.0217(10) 0.0089(9)
    C23 0.0265(10) 0.0458(13) 0.0331(11) 0.0017(9) -0.0088(9) 0.0016(10)
_geom_special_details
;
All e.s.d.'s (except the e.s.d. in the dihedral angle between two l.s. planes)
are estimated using the full covariance matrix. The cell e.s.d.'s are taken
into account individually in the estimation of e.s.d.'s in distances, angles
and torsion angles; correlations between e.s.d.'s in cell parameters are only
used when they are defined by crystal symmetry. An approximate (isotropic)
treatment of cell e.s.d.'s is used for estimating e.s.d.'s involving l.s.
planes.
;
loop_
    _geom_bond_atom_site_label_1
    _geom_bond_atom_site_label_2
    _geom_bond_site_symmetry_2
    _geom_bond_distance
    _geom_bond_publ_flag
    Mo1 C17 . 1.9581(19) ?
    Mo1 C16 . 1.9683(19) ?
    Mo1 C13 . 2.3123(19) ?
    Mo1 C14 . 2.314(2) ?
    Mo1 C15 . 2.3346(19) ?
    Mo1 C12 . 2.3348(19) ?
    Mo1 C11 . 2.362(2) ?
    Mo1 P12 . 2.4729(5) ?
    Mo1 P13 . 2.4751(5) ?
    S4 O42 . 1.4379(14) ?
    S4 O41 . 1.4384(15) ?
    S4 O43 . 1.4408(15) ?
    S4 C41 . 1.826(2) ?
    P12 C21 . 1.804(2) ?
    P12 C22 . 1.814(2) ?
    P12 C23 . 1.815(2) ?
    P13 C31 . 1.812(2) ?
    P13 C32 . 1.8122(19) ?
    P13 C33 . 1.815(2) ?
    O11 C16 . 1.152(2) ?
    O12 C17 . 1.150(2) ?
    F42 C41 . 1.323(3) ?
    F43 C41 . 1.341(3) ?
    F41 C41 . 1.321(3) ?
    C14 C13 . 1.399(3) ?
    C14 C15 . 1.403(3) ?
    C14 H14 . 0.9500 ?
    C12 C13 . 1.400(3) ?
    C12 C11 . 1.407(3) ?
    C12 H12 . 0.9500 ?
    C21 H21A . 0.9800 ?
    C21 H21B . 0.9800 ?
    C21 H21C . 0.9800 ?
    C31 H31A . 0.9800 ?
    C31 H31B . 0.9800 ?
    C31 H31C . 0.9800 ?
    C11 C15 . 1.406(3) ?
    C11 H11 . 0.9500 ?
    C15 H15 . 0.9500 ?
    C32 H32A . 0.9800 ?
    C32 H32B . 0.9800 ?
    C32 H32C . 0.9800 ?
    C22 H22A . 0.9800 ?
    C22 H22B . 0.9800 ?
    C22 H22C . 0.9800 ?
    C33 H33A . 0.9800 ?
    C33 H33B . 0.9800 ?
    C33 H33C . 0.9800 ?
    C13 H13 . 0.9500 ?
    C23 H23A . 0.9800 ?
    C23 H23B . 0.9800 ?
    C23 H23C . 0.9800 ?
loop_
    _geom_angle_atom_site_label_1
    _geom_angle_atom_site_label_2
    _geom_angle_atom_site_label_3
    _geom_angle_site_symmetry_1
    _geom_angle_site_symmetry_3
    _geom_angle
    _geom_angle_publ_flag
    C17 Mo1 C16 . . 108.55(8) ?
    C17 Mo1 C13 . . 99.54(8) ?
    C16 Mo1 C13 . . 145.16(8) ?
    C17 Mo1 C14 . . 95.73(8) ?
    C16 Mo1 C14 . . 151.85(8) ?
    C13 Mo1 C14 . . 35.22(8) ?
    C17 Mo1 C15 . . 123.82(9) ?
    C16 Mo1 C15 . . 116.75(8) ?
    C13 Mo1 C15 . . 58.33(7) ?
    C14 Mo1 C15 . . 35.14(9) ?
    C17 Mo1 C12 . . 131.26(8) ?
    C16 Mo1 C12 . . 110.69(8) ?
    C13 Mo1 C12 . . 35.06(8) ?
    C14 Mo1 C12 . . 58.41(8) ?
    C15 Mo1 C12 . . 58.10(7) ?
    C17 Mo1 C11 . . 153.87(8) ?
    C16 Mo1 C11 . . 97.31(8) ?
    C13 Mo1 C11 . . 58.21(8) ?
    C14 Mo1 C11 . . 58.30(9) ?
    C15 Mo1 C11 . . 34.84(9) ?
    C12 Mo1 C11 . . 34.86(7) ?
    C17 Mo1 P12 . . 75.35(5) ?
    C16 Mo1 P12 . . 75.84(5) ?
    C13 Mo1 P12 . . 92.28(5) ?
    C14 Mo1 P12 . . 125.47(6) ?
    C15 Mo1 P12 . . 145.32(5) ?
    C12 Mo1 P12 . . 87.35(5) ?
    C11 Mo1 P12 . . 115.83(6) ?
    C17 Mo1 P13 . . 76.49(5) ?
    C16 Mo1 P13 . . 75.55(5) ?
    C13 Mo1 P13 . . 132.34(6) ?
    C14 Mo1 P13 . . 97.26(6) ?
    C15 Mo1 P13 . . 84.17(5) ?
    C12 Mo1 P13 . . 140.93(5) ?
    C11 Mo1 P13 . . 107.38(6) ?
    P12 Mo1 P13 . . 130.342(16) ?
    O42 S4 O41 . . 115.43(10) ?
    O42 S4 O43 . . 115.41(9) ?
    O41 S4 O43 . . 114.49(10) ?
    O42 S4 C41 . . 102.81(10) ?
    O41 S4 C41 . . 103.07(10) ?
    O43 S4 C41 . . 103.04(10) ?
    C21 P12 C22 . . 104.03(11) ?
    C21 P12 C23 . . 103.48(11) ?
    C22 P12 C23 . . 101.91(10) ?
    C21 P12 Mo1 . . 112.96(7) ?
    C22 P12 Mo1 . . 116.01(7) ?
    C23 P12 Mo1 . . 116.75(8) ?
    C31 P13 C32 . . 103.58(10) ?
    C31 P13 C33 . . 103.56(11) ?
    C32 P13 C33 . . 103.05(10) ?
    C31 P13 Mo1 . . 113.33(7) ?
    C32 P13 Mo1 . . 116.40(7) ?
    C33 P13 Mo1 . . 115.32(8) ?
    C13 C14 C15 . . 107.8(2) ?
    C13 C14 Mo1 . . 72.33(11) ?
    C15 C14 Mo1 . . 73.24(12) ?
    C13 C14 H14 . . 126.1 ?
    C15 C14 H14 . . 126.1 ?
    Mo1 C14 H14 . . 120.2 ?
    C13 C12 C11 . . 108.2(2) ?
    C13 C12 Mo1 . . 71.59(11) ?
    C11 C12 Mo1 . . 73.63(11) ?
    C13 C12 H12 . . 125.9 ?
    C11 C12 H12 . . 125.9 ?
    Mo1 C12 H12 . . 120.6 ?
    P12 C21 H21A . . 109.5 ?
    P12 C21 H21B . . 109.5 ?
    H21A C21 H21B . . 109.5 ?
    P12 C21 H21C . . 109.5 ?
    H21A C21 H21C . . 109.5 ?
    H21B C21 H21C . . 109.5 ?
    P13 C31 H31A . . 109.5 ?
    P13 C31 H31B . . 109.5 ?
    H31A C31 H31B . . 109.5 ?
    P13 C31 H31C . . 109.5 ?
    H31A C31 H31C . . 109.5 ?
    H31B C31 H31C . . 109.5 ?
    C15 C11 C12 . . 107.4(2) ?
    C15 C11 Mo1 . . 71.51(11) ?
    C12 C11 Mo1 . . 71.51(11) ?
    C15 C11 H11 . . 126.3 ?
    C12 C11 H11 . . 126.3 ?
    Mo1 C11 H11 . . 122.4 ?
    F41 C41 F42 . . 107.85(19) ?
    F41 C41 F43 . . 107.34(19) ?
    F42 C41 F43 . . 107.02(19) ?
    F41 C41 S4 . . 111.54(16) ?
    F42 C41 S4 . . 111.43(15) ?
    F43 C41 S4 . . 111.42(15) ?
    C14 C15 C11 . . 108.34(19) ?
    C14 C15 Mo1 . . 71.62(11) ?
    C11 C15 Mo1 . . 73.65(11) ?
    C14 C15 H15 . . 125.8 ?
    C11 C15 H15 . . 125.8 ?
    Mo1 C15 H15 . . 120.6 ?
    O12 C17 Mo1 . . 176.13(18) ?
    P13 C32 H32A . . 109.5 ?
    P13 C32 H32B . . 109.5 ?
    H32A C32 H32B . . 109.5 ?
    P13 C32 H32C . . 109.5 ?
    H32A C32 H32C . . 109.5 ?
    H32B C32 H32C . . 109.5 ?
    O11 C16 Mo1 . . 177.79(17) ?
    P12 C22 H22A . . 109.5 ?
    P12 C22 H22B . . 109.5 ?
    H22A C22 H22B . . 109.5 ?
    P12 C22 H22C . . 109.5 ?
    H22A C22 H22C . . 109.5 ?
    H22B C22 H22C . . 109.5 ?
    P13 C33 H33A . . 109.5 ?
    P13 C33 H33B . . 109.5 ?
    H33A C33 H33B . . 109.5 ?
    P13 C33 H33C . . 109.5 ?
    H33A C33 H33C . . 109.5 ?
    H33B C33 H33C . . 109.5 ?
    C14 C13 C12 . . 108.3(2) ?
    C14 C13 Mo1 . . 72.45(12) ?
    C12 C13 Mo1 . . 73.35(11) ?
    C14 C13 H13 . . 125.9 ?
    C12 C13 H13 . . 125.9 ?
    Mo1 C13 H13 . . 120.1 ?
    P12 C23 H23A . . 109.5 ?
    P12 C23 H23B . . 109.5 ?
    H23A C23 H23B . . 109.5 ?
    P12 C23 H23C . . 109.5 ?
    H23A C23 H23C . . 109.5 ?
    H23B C23 H23C . . 109.5 ?
loop_
    _geom_torsion_atom_site_label_1
    _geom_torsion_atom_site_label_2
    _geom_torsion_atom_site_label_3
    _geom_torsion_atom_site_label_4
    _geom_torsion_site_symmetry_1
    _geom_torsion_site_symmetry_2
    _geom_torsion_site_symmetry_3
    _geom_torsion_site_symmetry_4
    _geom_torsion
    _geom_torsion_publ_flag
    C17 Mo1 P12 C21 . . . . -57.17(11) ?
    C16 Mo1 P12 C21 . . . . 56.73(11) ?
    C13 Mo1 P12 C21 . . . . -156.44(11) ?
    C14 Mo1 P12 C21 . . . . -143.76(12) ?
    C15 Mo1 P12 C21 . . . . 173.54(15) ?
    C12 Mo1 P12 C21 . . . . 168.84(11) ?
    C11 Mo1 P12 C21 . . . . 148.08(11) ?
    P13 Mo1 P12 C21 . . . . 0.23(10) ?
    C17 Mo1 P12 C22 . . . . 62.81(10) ?
    C16 Mo1 P12 C22 . . . . 176.71(10) ?
    C13 Mo1 P12 C22 . . . . -36.45(10) ?
    C14 Mo1 P12 C22 . . . . -23.77(11) ?
    C15 Mo1 P12 C22 . . . . -66.48(14) ?
    C12 Mo1 P12 C22 . . . . -71.18(10) ?
    C11 Mo1 P12 C22 . . . . -91.94(10) ?
    P13 Mo1 P12 C22 . . . . 120.21(8) ?
    C17 Mo1 P12 C23 . . . . -176.98(11) ?
    C16 Mo1 P12 C23 . . . . -63.08(11) ?
    C13 Mo1 P12 C23 . . . . 83.76(11) ?
    C14 Mo1 P12 C23 . . . . 96.44(12) ?
    C15 Mo1 P12 C23 . . . . 53.74(15) ?
    C12 Mo1 P12 C23 . . . . 49.03(11) ?
    C11 Mo1 P12 C23 . . . . 28.27(11) ?
    P13 Mo1 P12 C23 . . . . -119.58(9) ?
    C17 Mo1 P13 C31 . . . . 51.37(10) ?
    C16 Mo1 P13 C31 . . . . -62.19(10) ?
    C13 Mo1 P13 C31 . . . . 142.04(11) ?
    C14 Mo1 P13 C31 . . . . 145.55(11) ?
    C15 Mo1 P13 C31 . . . . 178.23(11) ?
    C12 Mo1 P13 C31 . . . . -167.35(12) ?
    C11 Mo1 P13 C31 . . . . -155.46(10) ?
    P12 Mo1 P13 C31 . . . . -5.58(9) ?
    C17 Mo1 P13 C32 . . . . 171.34(10) ?
    C16 Mo1 P13 C32 . . . . 57.78(10) ?
    C13 Mo1 P13 C32 . . . . -97.99(11) ?
    C14 Mo1 P13 C32 . . . . -94.48(10) ?
    C15 Mo1 P13 C32 . . . . -61.79(10) ?
    C12 Mo1 P13 C32 . . . . -47.38(12) ?
    C11 Mo1 P13 C32 . . . . -35.49(10) ?
    P12 Mo1 P13 C32 . . . . 114.39(8) ?
    C17 Mo1 P13 C33 . . . . -67.75(10) ?
    C16 Mo1 P13 C33 . . . . 178.69(10) ?
    C13 Mo1 P13 C33 . . . . 22.92(11) ?
    C14 Mo1 P13 C33 . . . . 26.43(10) ?
    C15 Mo1 P13 C33 . . . . 59.12(10) ?
    C12 Mo1 P13 C33 . . . . 73.53(12) ?
    C11 Mo1 P13 C33 . . . . 85.42(10) ?
    P12 Mo1 P13 C33 . . . . -124.70(8) ?
    C17 Mo1 C14 C13 . . . . -98.44(15) ?
    C16 Mo1 C14 C13 . . . . 111.66(19) ?
    C15 Mo1 C14 C13 . . . . 115.5(2) ?
    C12 Mo1 C14 C13 . . . . 37.32(13) ?
    C11 Mo1 C14 C13 . . . . 78.53(15) ?
    P12 Mo1 C14 C13 . . . . -22.36(17) ?
    P13 Mo1 C14 C13 . . . . -175.50(13) ?
    C17 Mo1 C14 C15 . . . . 146.02(14) ?
    C16 Mo1 C14 C15 . . . . -3.9(2) ?
    C13 Mo1 C14 C15 . . . . -115.5(2) ?
    C12 Mo1 C14 C15 . . . . -78.22(15) ?
    C11 Mo1 C14 C15 . . . . -37.02(13) ?
    P12 Mo1 C14 C15 . . . . -137.90(12) ?
    P13 Mo1 C14 C15 . . . . 68.96(13) ?
    C17 Mo1 C12 C13 . . . . 29.95(16) ?
    C16 Mo1 C12 C13 . . . . 171.56(12) ?
    C14 Mo1 C12 C13 . . . . -37.49(13) ?
    C15 Mo1 C12 C13 . . . . -79.07(14) ?
    C11 Mo1 C12 C13 . . . . -116.16(19) ?
    P12 Mo1 C12 C13 . . . . 97.78(12) ?
    P13 Mo1 C12 C13 . . . . -96.03(14) ?
    C17 Mo1 C12 C11 . . . . 146.11(14) ?
    C16 Mo1 C12 C11 . . . . -72.28(15) ?
    C13 Mo1 C12 C11 . . . . 116.16(19) ?
    C14 Mo1 C12 C11 . . . . 78.67(15) ?
    C15 Mo1 C12 C11 . . . . 37.08(14) ?
    P12 Mo1 C12 C11 . . . . -146.07(14) ?
    P13 Mo1 C12 C11 . . . . 20.12(18) ?
    C13 C12 C11 C15 . . . . 0.8(2) ?
    Mo1 C12 C11 C15 . . . . -62.93(14) ?
    C13 C12 C11 Mo1 . . . . 63.70(14) ?
    C17 Mo1 C11 C15 . . . . 44.2(2) ?
    C16 Mo1 C11 C15 . . . . -127.59(13) ?
    C13 Mo1 C11 C15 . . . . 79.01(14) ?
    C14 Mo1 C11 C15 . . . . 37.34(13) ?
    C12 Mo1 C11 C15 . . . . 116.36(19) ?
    P12 Mo1 C11 C15 . . . . 154.64(11) ?
    P13 Mo1 C11 C15 . . . . -50.51(13) ?
    C17 Mo1 C11 C12 . . . . -72.2(2) ?
    C16 Mo1 C11 C12 . . . . 116.05(14) ?
    C13 Mo1 C11 C12 . . . . -37.35(13) ?
    C14 Mo1 C11 C12 . . . . -79.02(15) ?
    C15 Mo1 C11 C12 . . . . -116.36(19) ?
    P12 Mo1 C11 C12 . . . . 38.28(15) ?
    P13 Mo1 C11 C12 . . . . -166.87(12) ?
    O42 S4 C41 F41 . . . . -56.27(18) ?
    O41 S4 C41 F41 . . . . 64.05(18) ?
    O43 S4 C41 F41 . . . . -176.57(16) ?
    O42 S4 C41 F42 . . . . 64.33(18) ?
    O41 S4 C41 F42 . . . . -175.35(16) ?
    O43 S4 C41 F42 . . . . -55.97(18) ?
    O42 S4 C41 F43 . . . . -176.21(16) ?
    O41 S4 C41 F43 . . . . -55.89(18) ?
    O43 S4 C41 F43 . . . . 63.49(18) ?
    C13 C14 C15 C11 . . . . 0.4(2) ?
    Mo1 C14 C15 C11 . . . . 65.00(14) ?
    C13 C14 C15 Mo1 . . . . -64.55(14) ?
    C12 C11 C15 C14 . . . . -0.8(2) ?
    Mo1 C11 C15 C14 . . . . -63.68(14) ?
    C12 C11 C15 Mo1 . . . . 62.93(14) ?
    C17 Mo1 C15 C14 . . . . -42.02(16) ?
    C16 Mo1 C15 C14 . . . . 177.95(13) ?
    C13 Mo1 C15 C14 . . . . 37.68(14) ?
    C12 Mo1 C15 C14 . . . . 79.19(15) ?
    C11 Mo1 C15 C14 . . . . 116.29(19) ?
    P12 Mo1 C15 C14 . . . . 73.65(19) ?
    P13 Mo1 C15 C14 . . . . -111.46(14) ?
    C17 Mo1 C15 C11 . . . . -158.31(13) ?
    C16 Mo1 C15 C11 . . . . 61.66(14) ?
    C13 Mo1 C15 C11 . . . . -78.61(14) ?
    C14 Mo1 C15 C11 . . . . -116.29(19) ?
    C12 Mo1 C15 C11 . . . . -37.11(13) ?
    P12 Mo1 C15 C11 . . . . -42.64(19) ?
    P13 Mo1 C15 C11 . . . . 132.24(13) ?
    C15 C14 C13 C12 . . . . 0.0(2) ?
    Mo1 C14 C13 C12 . . . . -65.11(14) ?
    C15 C14 C13 Mo1 . . . . 65.15(14) ?
    C11 C12 C13 C14 . . . . -0.5(2) ?
    Mo1 C12 C13 C14 . . . . 64.52(14) ?
    C11 C12 C13 Mo1 . . . . -65.03(14) ?
    C17 Mo1 C13 C14 . . . . 86.41(15) ?
    C16 Mo1 C13 C14 . . . . -129.86(16) ?
    C15 Mo1 C13 C14 . . . . -37.60(14) ?
    C12 Mo1 C13 C14 . . . . -115.95(19) ?
    C11 Mo1 C13 C14 . . . . -78.82(15) ?
    P12 Mo1 C13 C14 . . . . 161.94(14) ?
    P13 Mo1 C13 C14 . . . . 6.05(18) ?
    C17 Mo1 C13 C12 . . . . -157.63(12) ?
    C16 Mo1 C13 C12 . . . . -13.9(2) ?
    C14 Mo1 C13 C12 . . . . 115.95(19) ?
    C15 Mo1 C13 C12 . . . . 78.35(14) ?
    C11 Mo1 C13 C12 . . . . 37.13(13) ?
    P12 Mo1 C13 C12 . . . . -82.11(12) ?
    P13 Mo1 C13 C12 . . . . 122.01(12) ?
