# Supplementary material for: Dicarbon­yl(η5-cyclo­penta­dien­yl)bis­(trimethyl­phosphine)molybdenum(II) trifluoro­methane­sulfonate
Source: Acta Crystallogr Sect E Struct Rep Online. 2008 Oct 15;64(Pt 11):m1401. doi: 10.1107/S1600536808032662 (PMC2959586; doi:10.1107/S1600536808032662)
Supplement: Supplementary file 2 [file e-64-m1401-Isup2.hkl]

#
# h,k,l, Fc-squared, Fo-squared, sigma(Fo-squared) and status flag
#
data_I
_shelx_title ' 8m_kznd11_0a in P2(1)/n'
_shelx_refln_list_code          4
_shelx_F_calc_maximum      355.17
_exptl_crystal_F_000      1048.00
_reflns_d_resolution_high  0.7571
 
loop_
 _symmetry_equiv_pos_as_xyz
 'x, y, z'
 '-x+1/2, y+1/2, -z+1/2'
 '-x, -y, -z'
 'x-1/2, -y-1/2, z-1/2'
 
_cell_length_a    10.8919
_cell_length_b     8.0864
_cell_length_c    23.4132
_cell_angle_alpha  90.000
_cell_angle_beta   95.464
_cell_angle_gamma  90.000
 
_shelx_F_squared_multiplier     1.000
 
loop_
 _refln_index_h
 _refln_index_k
 _refln_index_l
 _refln_F_squared_calc
 _refln_F_squared_meas
 _refln_F_squared_sigma
 _refln_observed_status
   2   0   0     2291.78     2485.30     30.87 o
   4   0   0    33179.42    34469.50    636.28 o
   6   0   0    32010.98    30468.88    582.14 o
   8   0   0     2183.61     2051.68     54.42 o
  10   0   0    12142.58    12388.19    251.73 o
  12   0   0     1669.93     1526.84     53.58 o
  14   0   0      149.09      129.91     25.13 o
   1   1   0    63048.07    63790.22    614.42 o
   2   1   0    14037.68    14379.94    136.33 o
   3   1   0     1880.74     1927.28     24.81 o
   4   1   0     3115.86     3607.41     51.76 o
   5   1   0    43266.95    41777.20    438.78 o
   6   1   0      160.39      165.35      7.25 o
   7   1   0     3647.91     3673.55     51.18 o
   8   1   0      653.51      626.42     15.32 o
   9   1   0      240.07      260.37     11.62 o
  10   1   0      588.08      605.33     19.97 o
  11   1   0     5380.19     5163.58     62.16 o
  12   1   0        0.89        9.40      9.24 o
  13   1   0     2017.65     1991.78     61.40 o
  14   1   0      137.74      176.23     19.18 o
   0   2   0    59834.11    56604.46   1497.73 o
   1   2   0       24.01       43.88      3.43 o
   2   2   0      197.20      245.90      5.90 o
   3   2   0     2834.28     2481.48     54.49 o
   4   2   0     5545.26     5722.32    136.54 o
   5   2   0      753.69      862.66     26.84 o
   6   2   0    10305.84    10336.56    102.29 o
   7   2   0     1658.83     1713.85     20.13 o
   8   2   0       24.72       44.90      6.06 o
   9   2   0     1652.67     1577.33     31.26 o
  10   2   0     4759.90     4605.42     83.01 o
  11   2   0      494.00      494.85     19.38 o
  12   2   0      131.83      127.37     13.22 o
  13   2   0      804.87      856.87     31.58 o
  14   2   0      211.14      235.12     21.11 o
   1   3   0      811.02      827.58     40.28 o
   2   3   0     8474.39     8049.07    126.94 o
   3   3   0      949.46      986.36     15.43 o
   4   3   0      583.05      477.60     17.36 o
   5   3   0      327.78      296.18     11.00 o
   6   3   0       20.79       28.15      4.34 o
   7   3   0      291.75      243.45     32.61 o
   8   3   0     5678.48     5259.49     49.11 o
   9   3   0       25.27       24.44      7.54 o
  10   3   0     1474.83     1433.02     48.47 o
  11   3   0        0.94        9.34      9.01 o
  12   3   0        1.26       25.95     10.12 o
  13   3   0       13.63        9.24     10.61 o
   0   4   0     3744.32     3644.02    100.78 o
   1   4   0     1780.05     1764.18     23.82 o
   2   4   0     5958.38     5998.36    149.54 o
   3   4   0    25053.06    24470.83    443.34 o
   4   4   0      682.47      696.31     14.81 o
   5   4   0      221.95      234.91     10.21 o
   6   4   0      449.83      511.75     19.81 o
   7   4   0     4835.15     4572.44     66.69 o
   8   4   0      640.69      624.42     19.22 o
   9   4   0     2625.95     2543.48     43.73 o
  10   4   0      148.43      113.83     32.31 o
  11   4   0      793.17      812.35     29.37 o
  12   4   0     1900.62     1794.63     63.91 o
  13   4   0     1157.89     1234.75     36.11 o
   1   5   0    15464.77    15780.18    316.03 o
   2   5   0     8050.35     7908.92    146.07 o
   3   5   0        3.95        6.77      5.91 o
   4   5   0     2477.89     2500.75     46.93 o
   5   5   0     4379.77     4414.08    100.13 o
   6   5   0        0.74       24.44      6.87 o
   7   5   0     2384.33     2295.98     34.80 o
   8   5   0     7628.08     7310.05     82.67 o
   9   5   0       75.13       88.02     11.02 o
  10   5   0       78.94       85.93     11.72 o
  11   5   0     1896.17     1834.46     37.80 o
  12   5   0      106.96      117.50     21.32 o
   0   6   0     1501.56     1405.02     34.91 o
   1   6   0        0.10       -2.29      6.17 o
   2   6   0     1511.93     1558.43     24.38 o
   3   6   0     4774.38     4748.87     54.16 o
   4   6   0     1274.93     1280.10     44.26 o
   5   6   0        0.44       27.06      9.54 o
   6   6   0     6575.69     6356.65     75.05 o
   7   6   0     1565.44     1544.12     30.28 o
   8   6   0       76.94       90.39     11.11 o
   9   6   0      119.90      148.60     13.76 o
  10   6   0     1260.11     1179.59     35.93 o
  11   6   0        3.82       -7.15     15.27 o
   1   7   0     3531.21     3562.03     48.16 o
   2   7   0      714.72      758.61     19.69 o
   3   7   0       55.03       72.35      9.35 o
   4   7   0      918.41      972.45     23.54 o
   5   7   0     3183.63     3196.53     84.44 o
   6   7   0       97.58      111.23     16.47 o
   7   7   0      988.77      966.81     28.81 o
   8   7   0       29.22       42.57     15.00 o
   9   7   0       50.55       76.46     20.51 o
  10   7   0      533.38      509.56     27.40 o
   0   8   0     2084.83     2337.49     77.45 o
   1   8   0      977.77     1063.81     28.07 o
   2   8   0      332.73      371.59     16.37 o
   3   8   0      125.09      151.25     12.06 o
   4   8   0      134.44      221.16     14.04 o
   5   8   0      709.58      669.61     35.23 o
   6   8   0      811.65      824.71     34.02 o
   7   8   0        3.68        8.93     14.36 o
   8   8   0       84.31       87.77     17.98 o
   9   8   0     2259.37     2179.01     71.29 o
   1   9   0       44.29       62.70     10.39 o
   2   9   0      277.23      347.69     16.67 o
   3   9   0        5.58       20.94      8.97 o
   4   9   0     2621.10     2614.69     93.53 o
   5   9   0     1229.50     1284.67     38.22 o
   6   9   0      200.46      209.10     23.88 o
   7   9   0       88.63      101.07     19.66 o
   0  10   0      233.81      235.34     28.94 o
   1  10   0      155.05      200.67     19.33 o
   2  10   0      499.89      535.31     26.95 o
   3  10   0      548.74      613.97     34.88 o
   4  10   0        7.78       13.94     15.84 o
   5  10   0      185.59      186.00     23.25 o
 -13   0   1       40.54       27.58     16.58 o
 -11   0   1      445.87      488.39     31.21 o
  -9   0   1     4880.82     4885.84    114.53 o
  -7   0   1     1966.76     2078.06     58.28 o
  -5   0   1    15351.82    14944.17    179.70 o
  -3   0   1     1460.14     1585.12     25.09 o
  -1   0   1      105.13      141.74      6.82 o
   1   0   1    10533.01    10578.85    223.98 o
   3   0   1    21660.76    22493.22    461.42 o
   5   0   1       10.97       17.71      6.67 o
   7   0   1     2615.48     2791.86     49.49 o
   9   0   1     2944.75     2939.07     45.19 o
  11   0   1        0.66       -5.73      8.24 o
  13   0   1     1743.17     1761.72     61.10 o
 -14   1   1      286.40      322.02     23.40 o
 -13   1   1      798.95      817.37     30.88 o
 -12   1   1        5.10        7.13      8.71 o
 -11   1   1      214.02      278.35     15.67 o
 -10   1   1     6486.53     6404.85    103.31 o
  -9   1   1      345.18      392.91     13.47 o
  -8   1   1       74.28       83.93      7.00 o
  -7   1   1     4867.96     4875.69     67.03 o
  -6   1   1     4581.56     4635.82     55.84 o
  -5   1   1     1036.59     1125.95     15.65 o
  -4   1   1    20105.59    20472.82    250.17 o
  -3   1   1     7690.85     7856.47     87.28 o
  -2   1   1     2977.51     3008.56     29.36 o
  -1   1   1     4716.31     4917.75     36.93 o
   0   1   1     1620.92     1616.03     19.43 o
   1   1   1      331.68      379.47      6.06 o
   2   1   1      913.30     1010.57     19.31 o
   3   1   1     3130.31     3234.24     38.87 o
   4   1   1     4191.02     4356.95     63.72 o
   5   1   1      169.41      191.63     15.78 o
   6   1   1     5166.66     5013.55     56.90 o
   7   1   1       35.92       43.48      5.35 o
   8   1   1      310.10      411.33     13.68 o
   9   1   1       26.25       87.83     12.28 o
  10   1   1        4.49       -7.13      7.61 o
  11   1   1      284.38      308.48     16.33 o
  12   1   1       13.70       29.58      9.54 o
  13   1   1       20.55       43.37     12.37 o
  14   1   1     2261.28     2259.44     56.96 o
 -14   2   1      707.01      726.77     31.57 o
 -13   2   1        1.10       17.01     11.57 o
 -12   2   1     2975.19     2909.69     45.16 o
 -11   2   1       14.54       25.58      8.30 o
 -10   2   1      500.82      519.06     19.09 o
  -9   2   1     1720.95     1738.68     33.08 o
  -8   2   1     3872.22     4004.14     73.55 o
  -7   2   1       27.33       55.04      5.32 o
  -6   2   1     9710.21     9643.26    122.45 o
  -5   2   1      653.99      548.79     13.11 o
  -4   2   1     3000.41     3016.32     39.62 o
  -3   2   1     4109.34     4679.79     96.37 o
  -2   2   1     1555.20     1598.92     13.18 o
  -1   2   1      919.05     1027.47     15.98 o
   0   2   1     3091.28     3381.13     40.49 o
   1   2   1     2215.67     2184.33     78.13 o
   2   2   1       60.20       92.04      7.46 o
   3   2   1     2965.30     3267.48     59.97 o
   4   2   1     9370.66     9418.97    157.28 o
   5   2   1       26.64       52.66      6.92 o
   6   2   1     3873.73     4188.29    110.07 o
   7   2   1      214.49      302.16     10.80 o
   8   2   1      613.11      614.93     14.34 o
   9   2   1      339.45      329.35     14.74 o
  10   2   1      206.04      229.55     15.65 o
  11   2   1       26.36       46.54      9.48 o
  12   2   1      602.53      626.37     22.45 o
  13   2   1      578.99      561.59     27.42 o
  14   2   1       21.41       49.54     14.39 o
 -13   3   1     1976.94     1995.64     41.01 o
 -12   3   1      186.54      222.70     16.33 o
 -11   3   1      953.41      934.42     28.50 o
 -10   3   1      955.46      925.90     27.18 o
  -9   3   1      603.27      575.23     18.79 o
  -8   3   1     1214.14     1220.33     24.94 o
  -7   3   1     9669.25     9681.35    129.49 o
  -6   3   1      527.34      603.49     15.83 o
  -5   3   1       40.07       34.90      5.26 o
  -4   3   1        6.71       27.54     10.80 o
  -3   3   1     6024.25     5962.44     74.63 o
  -2   3   1      264.05      264.64      7.79 o
  -1   3   1     5596.66     5746.38     82.11 o
   0   3   1    15205.96    17189.89    284.26 o
   1   3   1      932.72      998.39     23.70 o
   2   3   1     3711.13     3672.51     52.78 o
   3   3   1     4749.05     4667.24     67.48 o
   4   3   1      360.74      391.62     17.92 o
   5   3   1     3588.54     3819.35     68.53 o
   6   3   1     1011.83     1143.69     25.63 o
   7   3   1      170.95      196.52     11.56 o
   8   3   1     2111.63     2079.48     36.31 o
   9   3   1      141.00      115.10     10.06 o
  10   3   1      306.34      300.66     15.52 o
  11   3   1     1173.62     1168.45     31.50 o
  12   3   1     1177.82     1228.18     34.42 o
  13   3   1      179.08      216.76     17.47 o
 -13   4   1        0.08       24.60     11.87 o
 -12   4   1     2156.14     2203.98     46.52 o
 -11   4   1     1295.21     1349.39     35.35 o
 -10   4   1      365.72      341.47     17.00 o
  -9   4   1      214.63      259.18     14.47 o
  -8   4   1     2841.58     2810.84     43.55 o
  -7   4   1       99.90       77.33     25.28 o
  -6   4   1      122.86      124.70     14.16 o
  -5   4   1     2046.85     2275.88     63.59 o
  -4   4   1      322.94      333.83     11.00 o
  -3   4   1     4702.92     4804.14     88.03 o
  -2   4   1    15971.44    16290.85    238.42 o
  -1   4   1       39.46       43.29      5.72 o
   0   4   1      493.03      539.80     12.21 o
   1   4   1     3872.32     3666.92     64.56 o
   2   4   1     3771.25     3766.15     62.87 o
   3   4   1     4735.31     4697.95     58.00 o
   4   4   1      363.83      357.20     10.86 o
   5   4   1       48.43       76.03      7.21 o
   6   4   1      355.93      408.83     13.67 o
   7   4   1     4867.88     4634.03     45.37 o
   8   4   1       17.16       22.66      7.69 o
   9   4   1      202.33      225.80     13.85 o
  10   4   1       10.93        5.23      7.66 o
  11   4   1      325.74      359.34     18.58 o
  12   4   1     1230.25     1252.61     43.21 o
  13   4   1      897.32      949.16     35.17 o
 -12   5   1      920.12      940.69     40.44 o
 -11   5   1       10.64       27.16     10.29 o
 -10   5   1     1564.06     1521.77     32.87 o
  -9   5   1       11.80       22.78      8.60 o
  -8   5   1      549.05      612.76     20.32 o
  -7   5   1     2374.82     2290.79     35.05 o
  -6   5   1     1888.48     1876.34     34.81 o
  -5   5   1      978.23     1015.22     19.94 o
  -4   5   1     5743.47     5725.73     93.02 o
  -3   5   1      252.07      240.19     11.52 o
  -2   5   1     2964.85     2982.38     43.57 o
  -1   5   1      637.08      701.35     20.69 o
   0   5   1     2325.35     2287.78     40.35 o
   1   5   1     1642.15     1680.59     28.57 o
   2   5   1    12558.18    12889.06    119.11 o
   3   5   1      643.06      602.44     16.32 o
   4   5   1      315.81      293.53     12.88 o
   5   5   1     2585.50     2597.63     81.96 o
   6   5   1     1561.97     1679.88     42.42 o
   7   5   1      170.34      186.54     12.36 o
   8   5   1     4783.75     4740.71     50.64 o
   9   5   1      630.13      610.83     21.01 o
  10   5   1      155.32      149.00     13.41 o
  11   5   1       87.94       89.34     12.98 o
  12   5   1     2073.43     2105.56     54.70 o
 -11   6   1     2347.07     2380.97     51.59 o
 -10   6   1       22.16       30.62     10.72 o
  -9   6   1     3091.86     3073.48     45.57 o
  -8   6   1      177.42      208.90     14.48 o
  -7   6   1       21.08       41.07      9.45 o
  -6   6   1     1244.19     1222.20     30.73 o
  -5   6   1     8911.35     8998.87    296.41 o
  -4   6   1      446.35      443.77     16.41 o
  -3   6   1     6010.03     6266.12    106.44 o
  -2   6   1       85.82      113.34      9.63 o
  -1   6   1       47.08       47.04      7.46 o
   0   6   1     2439.38     2417.74     29.07 o
   1   6   1     4695.67     4608.62     40.90 o
   2   6   1        1.71        3.60      6.60 o
   3   6   1     1024.56     1124.80     23.47 o
   4   6   1     4695.13     4679.74     95.74 o
   5   6   1      679.07      692.25     34.59 o
   6   6   1      296.53      286.07     20.33 o
   7   6   1     2737.60     2708.62     43.85 o
   8   6   1      192.01      224.39     14.57 o
   9   6   1      998.74      973.55     26.79 o
  10   6   1     1555.27     1556.08     40.86 o
  11   6   1      422.83      410.30     25.68 o
 -10   7   1     2112.45     2106.45     50.05 o
  -9   7   1      375.42      396.36     23.97 o
  -8   7   1      196.67      213.82     17.30 o
  -7   7   1     1115.54     1098.14     37.02 o
  -6   7   1      793.81      834.36     31.96 o
  -5   7   1     2051.20     1986.86     71.64 o
  -4   7   1     4730.13     4855.01     67.58 o
  -3   7   1     1005.94     1008.24     22.08 o
  -2   7   1     1543.64     1604.61     26.83 o
  -1   7   1     3007.91     3087.42     56.22 o
   0   7   1     4040.26     3912.40     39.46 o
   1   7   1      137.05      161.59     11.53 o
   2   7   1     5375.06     5628.28    103.83 o
   3   7   1     2380.94     2337.12     46.85 o
   4   7   1        8.48       21.58      8.43 o
   5   7   1     9373.98     9217.47    109.13 o
   6   7   1      393.89      456.13     25.51 o
   7   7   1       15.57       19.97     12.86 o
   8   7   1     2322.99     2292.61     53.43 o
   9   7   1     2343.66     2296.74     56.18 o
  10   7   1      289.78      285.89     26.84 o
  -9   8   1      596.75      662.64     35.47 o
  -8   8   1     1241.83     1234.95     43.09 o
  -7   8   1       64.77       78.00     16.12 o
  -6   8   1     2287.51     2347.80     52.84 o
  -5   8   1     1298.32     1268.71     58.42 o
  -4   8   1      224.37      262.10     16.69 o
  -3   8   1      609.17      601.52     19.28 o
  -2   8   1     3291.55     3128.96     46.03 o
  -1   8   1      842.82      898.80     22.34 o
   0   8   1     9170.98     9263.01    108.39 o
   1   8   1     3001.55     3037.63     38.09 o
   2   8   1      889.16      906.57     22.36 o
   3   8   1       13.81       11.52      8.28 o
   4   8   1     7247.43     7402.47    181.51 o
   5   8   1       83.88       92.16     18.75 o
   6   8   1     1130.63     1173.81     41.22 o
   7   8   1      134.72      141.66     22.79 o
   8   8   1        8.61       11.39     15.55 o
   9   8   1      461.50      465.98     37.57 o
  -7   9   1     1007.79      951.96     40.79 o
  -6   9   1       27.17       24.76     15.20 o
  -5   9   1     1472.31     1397.79     50.33 o
  -4   9   1       71.81       82.96     12.77 o
  -3   9   1     1030.26     1027.97     25.40 o
  -2   9   1      445.30      457.75     18.65 o
  -1   9   1     5910.36     6062.76     89.92 o
   0   9   1       47.05       79.72     12.57 o
   1   9   1      223.35      250.75     15.03 o
   2   9   1     1302.42     1273.76     36.96 o
   3   9   1     1132.37     1100.08     29.33 o
   4   9   1        0.13       19.82     11.50 o
   5   9   1     5694.60     5471.12    104.42 o
   6   9   1        0.36        0.51     14.06 o
   7   9   1       88.29      102.44     20.09 o
  -5  10   1       91.37      128.84     28.80 o
  -4  10   1      146.09      170.51     23.87 o
  -3  10   1     1559.97     1553.18     50.58 o
  -2  10   1      619.51      696.20     29.92 o
  -1  10   1       10.69       -5.18     11.24 o
   0  10   1      641.03      679.46     30.07 o
   1  10   1      337.90      394.88     24.54 o
   2  10   1      112.91      140.71     15.19 o
   3  10   1     1270.91     1332.77     39.76 o
   4  10   1     2014.39     2009.57     48.21 o
 -14   0   2     5561.39     5469.72    111.48 o
 -12   0   2        6.62       -5.01     11.13 o
 -10   0   2    17748.10    17526.94    454.16 o
  -8   0   2     1469.23     1552.20     68.51 o
  -6   0   2     3337.50     3472.59     66.19 o
  -4   0   2    24687.49    23497.53    496.23 o
  -2   0   2    30511.37    29588.63    354.35 o
   0   0   2      368.69      490.01     10.02 o
   2   0   2    13245.83    12376.30   1307.61 o
   4   0   2    34966.50    35196.13    856.73 o
   6   0   2      592.26      651.52     17.78 o
   8   0   2     5115.32     5115.30    191.70 o
  10   0   2    26328.82    26614.79    843.22 o
  12   0   2        5.78       -2.41     12.17 o
  14   0   2     7391.28     7632.91    208.57 o
 -14   1   2       15.76       31.39     13.92 o
 -13   1   2     1320.46     1307.91     37.95 o
 -12   1   2     1545.48     1472.86     37.44 o
 -11   1   2      601.82      613.73     20.86 o
 -10   1   2        2.21       16.62      8.69 o
  -9   1   2    11098.83    11020.84    204.45 o
  -8   1   2      625.17      586.47     15.38 o
  -7   1   2     6309.21     6487.81     78.31 o
  -6   1   2       76.58      120.08      6.81 o
  -5   1   2     2420.23     2314.48     30.42 o
  -4   1   2     2085.20     1998.89     21.75 o
  -3   1   2    25741.36    25496.32    282.86 o
  -2   1   2     3158.83     3239.29     20.29 o
  -1   1   2    22925.51    23354.79    220.18 o
   0   1   2     8372.09     8725.94     91.40 o
   1   1   2    20839.59    21636.38    117.16 o
   2   1   2     8510.89     8774.70    106.52 o
   3   1   2    31795.53    32376.43    354.31 o
   4   1   2      614.95      686.91     11.24 o
   5   1   2     5960.79     5797.46    100.30 o
   6   1   2       74.47       69.22      6.34 o
   7   1   2     1506.47     1518.57     20.31 o
   8   1   2     1105.35     1029.59     18.41 o
   9   1   2    25228.02    24613.10    560.23 o
  10   1   2       24.84       38.71      7.90 o
  11   1   2      428.56      437.41     18.04 o
  12   1   2     1713.56     1731.37     34.65 o
  13   1   2     1742.97     1680.02     42.36 o
  14   1   2        3.03        9.13     12.86 o
 -14   2   2     1944.57     2030.14     49.68 o
 -13   2   2     1244.95     1265.69     37.55 o
 -12   2   2       51.74       75.93     11.93 o
 -11   2   2     2544.41     2471.82     39.54 o
 -10   2   2     3189.80     3102.68     41.78 o
  -9   2   2      228.83      230.49     13.15 o
  -8   2   2     1133.34     1242.50     26.63 o
  -7   2   2     3212.92     3156.48     34.66 o
  -6   2   2     1972.76     1970.66     31.00 o
  -5   2   2     2645.99     2369.40     47.84 o
  -4   2   2     8451.82     8561.26     50.69 o
  -3   2   2     1907.85     1915.86     21.99 o
  -2   2   2     1710.88     1618.13     14.07 o
  -1   2   2     1277.82     1261.13     17.75 o
   0   2   2        0.68        3.70      2.52 o
   1   2   2     2669.90     2650.61     34.97 o
   2   2   2        0.91       11.57      2.70 o
   3   2   2      470.78      488.07      9.36 o
   4   2   2    16313.89    16501.55    264.99 o
   5   2   2        5.63       38.49      4.22 o
   6   2   2       61.29       76.06      5.65 o
   7   2   2     7886.21     8139.89    144.90 o
   8   2   2     1036.58     1130.21     19.07 o
   9   2   2       11.94       12.33      5.74 o
  10   2   2     5311.38     5129.23     71.16 o
  11   2   2     1928.27     1928.11     38.69 o
  12   2   2       15.49       23.87      9.60 o
  13   2   2     1180.38     1172.96     31.49 o
 -13   3   2        0.01        7.26     10.30 o
 -12   3   2     4908.21     4984.59    110.43 o
 -11   3   2       15.32       30.16      9.08 o
 -10   3   2     1272.17     1214.61     30.81 o
  -9   3   2      317.61      324.42     16.72 o
  -8   3   2     1941.83     1804.29     29.78 o
  -7   3   2       56.30       65.87      7.93 o
  -6   3   2     5003.84     4912.99     42.08 o
  -5   3   2      182.19      195.91     10.96 o
  -4   3   2     6090.73     5730.00    137.54 o
  -3   3   2      592.99      612.29     11.62 o
  -2   3   2     8931.45     9038.84    139.52 o
  -1   3   2     6396.71     6793.01    107.18 o
   0   3   2    10335.82    10602.58    145.99 o
   1   3   2        3.06       29.88     16.09 o
   2   3   2     6383.95     6169.99    101.01 o
   3   3   2       78.19       94.90      5.78 o
   4   3   2      245.73      226.78     10.50 o
   5   3   2      519.84      443.62     10.77 o
   6   3   2     8216.58     8244.35    170.78 o
   7   3   2      267.65      266.53     10.46 o
   8   3   2     1260.56     1225.70     27.92 o
   9   3   2     1848.14     1686.32     69.13 o
  10   3   2      318.29      227.62     55.98 o
  11   3   2       35.53       47.77      9.39 o
  12   3   2     4846.88     4935.83     65.76 o
  13   3   2       47.18       61.63     12.94 o
 -13   4   2     1279.80     1257.18     34.61 o
 -12   4   2      100.55      150.32     15.36 o
 -11   4   2     2038.89     2025.20     42.57 o
 -10   4   2      187.88      171.12     13.32 o
  -9   4   2       67.81       70.14     10.17 o
  -8   4   2     3406.82     3209.22     40.69 o
  -7   4   2     8112.01     7723.83     74.93 o
  -6   4   2       54.35       73.15     14.40 o
  -5   4   2      175.76      214.97     10.28 o
  -4   4   2       45.68       36.07      5.42 o
  -3   4   2       28.53       49.13      5.67 o
  -2   4   2    12416.67    13082.73    169.55 o
  -1   4   2     9800.29     9653.63    267.67 o
   0   4   2      444.87      492.65     10.40 o
   1   4   2    17707.58    17873.70    230.98 o
   2   4   2    12188.58    12552.45    172.13 o
   3   4   2      284.16      271.23     11.19 o
   4   4   2       64.65       63.60      6.11 o
   5   4   2      396.45      414.55     11.48 o
   6   4   2        2.77        8.79      5.11 o
   7   4   2    11053.25    11035.97    302.17 o
   8   4   2     2668.29     2591.66     44.39 o
   9   4   2        0.25        3.26      6.64 o
  10   4   2       88.82      100.23     11.42 o
  11   4   2     2617.37     2696.26     43.62 o
  12   4   2        0.74       22.54     11.71 o
  13   4   2     1394.83     1397.99     47.61 o
 -12   5   2     3158.64     3261.08     76.94 o
 -11   5   2      460.74      405.27     22.69 o
 -10   5   2       80.38       77.35     11.02 o
  -9   5   2     2658.80     2608.05     46.55 o
  -8   5   2      658.06      466.19    101.18 o
  -7   5   2     1687.38     1639.65     34.23 o
  -6   5   2     3251.22     3200.26     75.54 o
  -5   5   2      391.37      404.84     13.82 o
  -4   5   2     1116.86     1073.91     18.64 o
  -3   5   2     3696.92     3760.02     73.28 o
  -2   5   2     5094.82     5116.30     83.40 o
  -1   5   2     1901.50     1937.98     37.95 o
   0   5   2     2331.12     2368.66     45.68 o
   1   5   2      743.21      795.22     16.45 o
   2   5   2     5114.15     5075.03     59.85 o
   3   5   2     3303.99     3327.81     38.25 o
   4   5   2      647.98      664.37     17.50 o
   5   5   2     1279.96     1345.95     46.60 o
   6   5   2     7161.25     7113.37    143.45 o
   7   5   2     1022.70     1000.36     23.08 o
   8   5   2      139.53      165.21     12.58 o
   9   5   2     2265.83     2225.45     36.98 o
  10   5   2        8.39       17.53      8.81 o
  11   5   2     1209.20     1154.69     36.02 o
  12   5   2     3572.93     3555.25     77.27 o
 -11   6   2      190.44      222.05     17.46 o
 -10   6   2      793.28      772.34     26.15 o
  -9   6   2       18.85       41.56     10.05 o
  -8   6   2     4230.77     4012.88     59.50 o
  -7   6   2     1551.31     1488.30     34.75 o
  -6   6   2      299.32      311.22     17.85 o
  -5   6   2      332.68      363.44     15.36 o
  -4   6   2     2335.99     2414.92     32.17 o
  -3   6   2       58.40       57.29      8.99 o
  -2   6   2     1633.20     1792.42     25.72 o
  -1   6   2       19.64       13.69      6.39 o
   0   6   2      340.21      331.42     13.31 o
   1   6   2      168.88      185.05     10.71 o
   2   6   2      853.92      959.12     19.94 o
   3   6   2        5.70       19.28      7.81 o
   4   6   2     7310.62     7323.17    156.88 o
   5   6   2       15.33       50.08      9.00 o
   6   6   2       13.19       22.26      8.77 o
   7   6   2     1802.74     1777.91     34.70 o
   8   6   2     3134.65     3069.11     42.70 o
   9   6   2       17.51       21.64     11.34 o
  10   6   2     1597.56     1610.82     41.56 o
  11   6   2      219.69      251.22     22.00 o
 -10   7   2      562.86      552.57     28.21 o
  -9   7   2     2027.58     1998.83     39.43 o
  -8   7   2      170.90      193.80     15.20 o
  -7   7   2      437.64      456.49     27.05 o
  -6   7   2      798.41      771.27     31.32 o
  -5   7   2      914.14      963.18     33.20 o
  -4   7   2       61.24      101.09     10.28 o
  -3   7   2     1220.33     1319.95     24.73 o
  -2   7   2      307.27      325.34     14.42 o
  -1   7   2     1130.34     1089.29     61.19 o
   0   7   2     1149.16     1230.70     23.55 o
   1   7   2       68.92       94.34      9.89 o
   2   7   2       21.63       32.97      7.91 o
   3   7   2     2485.27     2620.28     46.25 o
   4   7   2       28.58       38.39      9.08 o
   5   7   2     1320.36     1390.70     31.28 o
   6   7   2      195.77      205.05     19.39 o
   7   7   2      325.71      299.03     22.33 o
   8   7   2      141.80      148.26     18.88 o
   9   7   2     1766.89     1741.32     49.37 o
  10   7   2      385.93      406.61     35.58 o
  -9   8   2       40.38       54.37     18.46 o
  -8   8   2      131.64      141.92     20.26 o
  -7   8   2       89.21       71.60     20.09 o
  -6   8   2       82.19      106.79     17.24 o
  -5   8   2     3712.59     3741.97    121.61 o
  -4   8   2      357.07      414.96     19.85 o
  -3   8   2      117.73      143.25     11.83 o
  -2   8   2      257.11      325.28     15.56 o
  -1   8   2     3080.34     2983.55     95.93 o
   0   8   2       70.01      126.45     11.76 o
   1   8   2     3823.07     3879.49     53.67 o
   2   8   2      185.83      209.65     15.37 o
   3   8   2       84.63       78.09     10.22 o
   4   8   2     1329.59     1390.78     39.35 o
   5   8   2     2274.55     2266.63     47.27 o
   6   8   2        0.15        2.58     13.43 o
   7   8   2       29.83       15.74     15.98 o
   8   8   2      413.18      377.28     32.66 o
   9   8   2       12.70       25.11     19.20 o
  -7   9   2      238.19      253.19     25.16 o
  -6   9   2     1639.17     1590.85     96.79 o
  -5   9   2      330.20      386.73     23.35 o
  -4   9   2      436.04      486.48     22.14 o
  -3   9   2      711.29      711.72     29.79 o
  -2   9   2        2.34       15.76      8.68 o
  -1   9   2       27.53       50.95     11.47 o
   0   9   2     4609.07     4708.40     56.55 o
   1   9   2       65.57       76.34     12.44 o
   2   9   2      381.46      354.67     21.95 o
   3   9   2      200.94      229.57     16.62 o
   4   9   2      109.52      120.55     16.29 o
   5   9   2      416.38      439.62     25.06 o
   6   9   2     1178.13     1061.12     41.69 o
   7   9   2       86.71      119.27     20.76 o
  -5  10   2     1638.08     1464.95     64.28 o
  -4  10   2       86.61      108.04     20.74 o
  -3  10   2       24.43       47.55     17.56 o
  -2  10   2      861.32      855.15     32.18 o
  -1  10   2       27.55       39.01     16.26 o
   0  10   2       26.36       24.15     10.90 o
   1  10   2      393.68      473.84     22.42 o
   2  10   2      799.21      846.24     28.07 o
   3  10   2      116.97      156.34     18.59 o
   4  10   2        0.75       41.51     14.36 o
 -13   0   3        5.96       14.21     14.45 o
 -11   0   3      262.09      270.78     25.19 o
  -9   0   3      708.77      758.84     23.98 o
  -7   0   3     1995.24     2136.45     47.11 o
  -5   0   3     2940.40     2811.62     35.62 o
  -3   0   3      214.71      194.06     17.45 o
  -1   0   3    24758.68    23559.36    426.76 o
   1   0   3    15004.33    15439.20    318.47 o
   3   0   3     4016.30     3921.59     74.00 o
   5   0   3    26194.45    25983.18    342.04 o
   7   0   3        1.55       11.15      7.13 o
   9   0   3     2994.46     3113.69     53.14 o
  11   0   3      719.89      759.24     28.09 o
  13   0   3      151.25      204.48     26.49 o
 -14   1   3      997.59     1033.50     36.30 o
 -13   1   3      154.64      161.01     21.11 o
 -12   1   3      182.46      189.33     16.50 o
 -11   1   3      941.09      969.66     25.26 o
 -10   1   3     1123.28     1058.99     25.46 o
  -9   1   3      933.34     1011.68     19.09 o
  -8   1   3       61.51       61.82      6.68 o
  -7   1   3        0.14       14.74      4.79 o
  -6   1   3     1631.27     1652.45     25.23 o
  -5   1   3     1973.98     1956.52     21.33 o
  -4   1   3       55.57       52.93      7.04 o
  -3   1   3    17363.96    18062.19    215.14 o
  -2   1   3    11751.93    11920.53    273.68 o
  -1   1   3        2.59       12.49      1.78 o
   0   1   3    28262.71    27603.45    271.29 o
   1   1   3     9498.03     9906.28     97.14 o
   2   1   3      180.00      176.91      5.48 o
   3   1   3     9932.13    10235.81     93.89 o
   4   1   3    13400.39    13471.25    256.14 o
   5   1   3      379.14      368.58     46.46 o
   6   1   3     7843.26     8012.28    108.67 o
   7   1   3     2391.32     2380.97     33.63 o
   8   1   3        3.02       14.90      5.31 o
   9   1   3      328.53      386.05     15.20 o
  10   1   3     3855.34     3909.08     66.15 o
  11   1   3       30.64       49.92      9.73 o
  12   1   3       82.39       80.46     11.51 o
  13   1   3      389.39      469.10     24.60 o
  14   1   3       37.59       46.71     13.83 o
 -14   2   3      207.37      165.77     19.58 o
 -13   2   3       11.96       26.95     11.95 o
 -12   2   3      487.77      550.58     21.74 o
 -11   2   3      167.72      190.14     14.14 o
 -10   2   3     1426.35     1403.31     29.10 o
  -9   2   3       18.11       30.59      8.06 o
  -8   2   3     4808.36     4790.17     50.58 o
  -7   2   3      333.85      371.99     15.49 o
  -6   2   3     5365.54     5481.71     99.34 o
  -5   2   3     2495.72     2420.09     44.61 o
  -4   2   3    16165.50    15994.73     70.13 o
  -3   2   3      222.42      223.02      8.72 o
  -2   2   3     4383.34     4601.07     71.13 o
  -1   2   3       43.32       43.15      2.67 o
   0   2   3      505.32      596.86      8.46 o
   1   2   3     2294.75     2326.12     21.20 o
   2   2   3    10964.62    11017.05    140.73 o
   3   2   3      362.31      423.90      8.80 o
   4   2   3     1230.39     1242.52     18.02 o
   5   2   3     4511.82     4453.55     70.11 o
   6   2   3     3090.44     3106.88     50.42 o
   7   2   3       94.68      148.81      8.27 o
   8   2   3     2506.85     2615.15     45.38 o
   9   2   3      141.21      157.80      9.81 o
  10   2   3        1.87       27.49      8.44 o
  11   2   3        0.31        5.95      9.82 o
  12   2   3      931.87      884.80     26.28 o
  13   2   3      192.30      201.43     16.50 o
 -13   3   3       86.06       70.65     13.59 o
 -12   3   3      861.95      904.09     27.75 o
 -11   3   3     2208.38     2158.23     38.42 o
 -10   3   3        6.75       12.46      7.86 o
  -9   3   3     1411.03     1392.16     31.14 o
  -8   3   3      483.53      491.27     17.87 o
  -7   3   3       86.11       94.60      9.07 o
  -6   3   3       89.08      153.74      9.59 o
  -5   3   3     6552.62     6521.37     51.37 o
  -4   3   3      297.81      341.58     12.90 o
  -3   3   3    14333.53    14417.62    214.86 o
  -2   3   3     1783.47     1720.03     28.01 o
  -1   3   3      157.81      210.97      6.17 o
   0   3   3    17973.46    19998.11    270.60 o
   1   3   3     5291.97     5232.33     51.51 o
   2   3   3      130.25      156.39     10.53 o
   3   3   3    10095.86     9890.35    120.18 o
   4   3   3      463.92      482.13     10.50 o
   5   3   3     1216.53     1235.70     27.77 o
   6   3   3      191.90      248.51      9.91 o
   7   3   3     4076.65     4264.03     86.72 o
   8   3   3      501.76      513.09     15.06 o
   9   3   3      662.13      661.03     20.31 o
  10   3   3      265.00      276.08     15.14 o
  11   3   3      249.15      219.51     15.42 o
  12   3   3      103.45      103.63     31.00 o
  13   3   3     1074.79     1127.13     36.26 o
 -13   4   3     1223.20     1255.65     34.78 o
 -12   4   3      724.56      700.92     25.59 o
 -11   4   3       74.71       81.01     12.17 o
 -10   4   3        1.52       35.51     10.43 o
  -9   4   3      135.75      146.67     12.37 o
  -8   4   3      720.21      663.48     20.19 o
  -7   4   3     2852.53     2866.09     36.95 o
  -6   4   3      621.81      644.15     20.38 o
  -5   4   3      108.45      103.44      9.95 o
  -4   4   3     1175.17     1105.26     19.46 o
  -3   4   3     1368.26     1368.69     22.18 o
  -2   4   3     3797.76     3882.81     65.44 o
  -1   4   3     1972.68     1811.00     32.05 o
   0   4   3      773.60      839.89     15.81 o
   1   4   3     1241.70     1226.00     17.69 o
   2   4   3    13341.99    12824.78    152.02 o
   3   4   3     3911.03     3919.97     67.48 o
   4   4   3      185.23      214.52     10.35 o
   5   4   3     1209.20     1265.00     23.69 o
   6   4   3      614.75      657.59     16.88 o
   7   4   3      795.54      880.51     24.58 o
   8   4   3     2376.49     2267.45     35.97 o
   9   4   3      446.57      432.31     17.23 o
  10   4   3       44.43       51.86      9.57 o
  11   4   3     1956.85     1990.56     37.70 o
  12   4   3     1182.23     1329.45     38.94 o
  13   4   3        9.10        8.95     15.67 o
 -12   5   3     1880.16     1934.93     41.56 o
 -11   5   3       17.23       20.30     11.82 o
 -10   5   3       12.19       23.57      9.41 o
  -9   5   3      277.41      291.56     16.33 o
  -8   5   3     2027.62     2043.26     34.92 o
  -7   5   3      748.34      741.08     21.52 o
  -6   5   3     2607.43     2670.99     40.79 o
  -5   5   3      899.07      900.06     23.92 o
  -4   5   3      125.79      132.86      9.43 o
  -3   5   3     3462.06     3469.72     52.37 o
  -2   5   3     9732.20     9789.54    199.88 o
  -1   5   3       29.36       27.19      5.42 o
   0   5   3     6912.90     6829.69     90.23 o
   1   5   3      382.04      435.52     13.26 o
   2   5   3      296.25      306.71     19.66 o
   3   5   3     2168.99     2075.73     34.42 o
   4   5   3     6550.91     6365.06    102.72 o
   5   5   3       54.40       59.03      7.45 o
   6   5   3     4392.52     4335.57     78.54 o
   7   5   3     1953.06     1991.75     31.43 o
   8   5   3      336.95      336.20     15.85 o
   9   5   3      181.63      225.80     14.41 o
  10   5   3     2274.18     2213.97     56.03 o
  11   5   3       62.78       66.51     14.48 o
  12   5   3      929.16      968.99     35.19 o
 -11   6   3     1153.87     1222.32     44.94 o
 -10   6   3     2335.18     2327.98     58.22 o
  -9   6   3      179.05      137.11     34.29 o
  -8   6   3        1.42       12.93      7.38 o
  -7   6   3     3518.93     3469.60     74.48 o
  -6   6   3      524.62      517.48     21.88 o
  -5   6   3     3790.48     3717.11     66.12 o
  -4   6   3     2771.64     2782.32     51.89 o
  -3   6   3     1515.01     1637.57     25.10 o
  -2   6   3       24.45       24.79      7.17 o
  -1   6   3     5916.39     5730.30     98.54 o
   0   6   3     2703.76     2700.55     41.38 o
   1   6   3     1365.68     1354.16     23.41 o
   2   6   3        9.39       11.97      6.14 o
   3   6   3     3001.38     3108.99     48.34 o
   4   6   3      334.22      353.56     16.02 o
   5   6   3    11076.51    11166.40    256.43 o
   6   6   3      865.50      818.24     23.30 o
   7   6   3     1139.14     1059.86     27.24 o
   8   6   3      232.61      259.27     21.38 o
   9   6   3     1582.68     1641.92     40.02 o
  10   6   3        5.34        6.37     11.81 o
  11   6   3     2570.32     2524.41     53.29 o
 -10   7   3       13.77       12.44     13.02 o
  -9   7   3     2961.15     2837.64     46.55 o
  -8   7   3     1308.96     1282.18     31.08 o
  -7   7   3      117.47      119.36     15.00 o
  -6   7   3     1833.85     1808.39     52.26 o
  -5   7   3     6546.29     6471.49    159.97 o
  -4   7   3       60.04       77.79      9.39 o
  -3   7   3      949.57      965.37     23.00 o
  -2   7   3     5174.06     5354.80     62.32 o
  -1   7   3        2.23       -2.11      6.26 o
   0   7   3     4754.02     4612.35     48.25 o
   1   7   3     2287.93     2355.57     31.11 o
   2   7   3      259.48      236.09     32.42 o
   3   7   3      281.94      342.47     14.75 o
   4   7   3     3318.73     3313.41     77.88 o
   5   7   3      192.64      253.73     15.39 o
   6   7   3     1846.89     1807.96     44.28 o
   7   7   3      717.21      706.45     30.84 o
   8   7   3       89.01       93.30     17.26 o
   9   7   3      837.56      808.12     43.96 o
  10   7   3     1835.79     1848.28     66.17 o
  -9   8   3      232.66      246.09     25.45 o
  -8   8   3       34.21       15.91     14.34 o
  -7   8   3      112.79       98.88     17.56 o
  -6   8   3      961.50      976.23     36.04 o
  -5   8   3      301.80      341.48     21.72 o
  -4   8   3     5293.66     5273.35    113.82 o
  -3   8   3      243.80      256.14     14.31 o
  -2   8   3     1420.65     1448.60     28.55 o
  -1   8   3     1926.64     1915.66     40.49 o
   0   8   3     5873.41     5974.02    107.03 o
   1   8   3      291.90      335.93     15.48 o
   2   8   3     1484.39     1449.48     30.01 o
   3   8   3      194.92      213.28     15.25 o
   4   8   3      808.20      875.59     43.04 o
   5   8   3      927.56      930.57     38.98 o
   6   8   3     1659.91     1670.60     57.69 o
   7   8   3       46.46       37.96     17.20 o
   8   8   3     1737.45     1610.63     60.87 o
   9   8   3      570.64      621.86     42.07 o
  -7   9   3       21.37       20.16     13.78 o
  -6   9   3      181.18      205.70     19.98 o
  -5   9   3     3993.72     4011.58    158.32 o
  -4   9   3        1.19       11.57      9.59 o
  -3   9   3     1131.83     1181.06     35.32 o
  -2   9   3      534.65      554.32     22.44 o
  -1   9   3        3.79       14.85      9.21 o
   0   9   3       19.14       51.03     11.46 o
   1   9   3     3716.38     3747.95     51.23 o
   2   9   3        2.86        9.74      7.82 o
   3   9   3     1221.55     1308.65     31.99 o
   4   9   3      111.09      135.70     16.86 o
   5   9   3       90.50      111.29     16.69 o
   6   9   3        0.02      -12.93     12.93 o
   7   9   3     1157.95     1075.24     44.07 o
  -4  10   3     2509.38     2401.94     62.53 o
  -3  10   3      745.51      725.43     37.11 o
  -2  10   3      929.83      962.38     53.97 o
  -1  10   3      319.41      317.07     62.72 o
   0  10   3      552.03      566.39     23.93 o
   1  10   3       78.64      103.31     14.32 o
   2  10   3     1094.62     1098.54    105.01 o
   3  10   3      964.72     1030.17     35.78 o
   4  10   3      956.72      939.81     35.20 o
 -14   0   4       12.94       36.46     19.09 o
 -12   0   4     1553.92     1458.98     53.26 o
 -10   0   4     6329.82     6497.11    195.33 o
  -8   0   4     1694.88     1675.65     49.70 o
  -6   0   4    20397.45    19426.72    537.82 o
  -4   0   4     1550.24     1402.93     24.98 o
  -2   0   4    11481.65    11616.92    669.17 o
   0   0   4   126144.55   111923.31   3658.60 o
   2   0   4      539.91      593.04     50.92 o
   4   0   4     3273.83     3117.84     82.09 o
   6   0   4     4758.83     4331.41     45.43 o
   8   0   4     3264.98     3235.41    107.62 o
  10   0   4     4312.45     4294.90     74.75 o
  12   0   4      949.55      994.58     44.37 o
  14   0   4     1212.34     1291.68     56.87 o
 -14   1   4      472.39      444.13     26.11 o
 -13   1   4      535.66      530.62     30.60 o
 -12   1   4      365.92      400.82     28.28 o
 -11   1   4     4088.78     4100.30     92.28 o
 -10   1   4      909.95      881.26     23.05 o
  -9   1   4     1219.88     1229.82     25.11 o
  -8   1   4     5785.54     5768.59    108.42 o
  -7   1   4     2958.19     3006.12     42.39 o
  -6   1   4      693.08      706.01     21.29 o
  -5   1   4    27157.39    26368.11    406.58 o
  -4   1   4     1276.36     1136.69     26.09 o
  -3   1   4      229.87      251.45      9.61 o
  -2   1   4    22315.35    22809.99    311.78 o
  -1   1   4    31321.81    30627.23    483.31 o
   0   1   4      779.94      756.25     15.94 o
   1   1   4     4527.76     4784.26     21.95 o
   2   1   4    18233.82    18901.96    140.90 o
   3   1   4     3077.46     3081.48     76.70 o
   4   1   4      453.34      362.81      8.75 o
   5   1   4    13108.66    12751.20    226.30 o
   6   1   4       19.53       20.42      5.84 o
   7   1   4     1833.79     1883.31     30.33 o
   8   1   4     2922.94     2852.43     51.73 o
   9   1   4       94.65      140.00     13.06 o
  10   1   4      794.84      765.82     28.84 o
  11   1   4     1475.47     1449.15     30.35 o
  12   1   4       12.13       19.73      8.69 o
  13   1   4     2798.05     2744.76     60.67 o
 -14   2   4       89.71      117.89     17.51 o
 -13   2   4     2282.64     2250.56     49.45 o
 -12   2   4      316.58      358.80     18.82 o
 -11   2   4       37.99       43.85      9.78 o
 -10   2   4     2791.65     2712.58     39.27 o
  -9   2   4     5404.23     5177.52     97.12 o
  -8   2   4       22.22       41.98      7.83 o
  -7   2   4    15254.38    15165.82     96.76 o
  -6   2   4    10524.57    10261.06    127.91 o
  -5   2   4       17.01       24.64      5.04 o
  -4   2   4     3486.71     3405.95     46.20 o
  -3   2   4    25060.14    23999.24    267.18 o
  -2   2   4      935.45      901.84     12.13 o
  -1   2   4     8304.51     8449.54    117.63 o
   0   2   4    10254.73    10365.47     79.78 o
   1   2   4     3819.51     3888.31     39.01 o
   2   2   4     2773.43     2837.26     20.80 o
   3   2   4    22783.80    22634.64    264.48 o
   4   2   4      987.94      954.24     16.87 o
   5   2   4     3762.78     3598.61     54.03 o
   6   2   4     3093.99     3050.01     65.37 o
   7   2   4     3620.25     3562.66     50.08 o
   8   2   4     1690.74     1798.82     37.74 o
   9   2   4     2214.20     2144.80     54.85 o
  10   2   4     1661.77     1590.53     39.83 o
  11   2   4     1050.74      978.22     35.51 o
  12   2   4      243.99      243.65     18.08 o
  13   2   4      305.92      326.64     19.31 o
 -13   3   4        4.22       11.89     10.86 o
 -12   3   4      929.76      953.02     28.32 o
 -11   3   4      144.61      170.92     13.91 o
 -10   3   4      923.37      829.73     26.16 o
  -9   3   4        8.37        9.38      7.77 o
  -8   3   4    15276.94    14738.02    239.51 o
  -7   3   4       33.35       45.44      7.68 o
  -6   3   4     3650.40     3646.94     36.94 o
  -5   3   4     4079.22     4013.39     40.72 o
  -4   3   4     7816.54     7498.73     58.15 o
  -3   3   4       31.19       41.21      4.56 o
  -2   3   4    20397.72    20221.26    316.72 o
  -1   3   4     8724.98     9332.59    127.02 o
   0   3   4     3776.36     3997.82     46.46 o
   1   3   4     1320.50     1402.56     12.69 o
   2   3   4    27268.11    27119.88    473.30 o
   3   3   4        1.05        7.38      3.26 o
   4   3   4     7296.56     7127.80    120.24 o
   5   3   4     1842.84     1717.93     33.21 o
   6   3   4       41.71       75.26      6.32 o
   7   3   4      168.96      171.99      9.23 o
   8   3   4     7191.71     7303.91    153.96 o
   9   3   4        0.36       10.17      6.89 o
  10   3   4     2712.94     2607.18     64.58 o
  11   3   4        2.83       17.86      8.57 o
  12   3   4        0.15       13.93     10.80 o
  13   3   4       28.02       40.97     16.06 o
 -13   4   4     2669.31     2700.08     49.62 o
 -12   4   4      832.01      763.49     26.78 o
 -11   4   4      154.34      170.08     14.64 o
 -10   4   4       76.77       64.35     11.51 o
  -9   4   4     5139.40     4891.70     75.01 o
  -8   4   4      300.12      296.51     14.99 o
  -7   4   4     8429.09     8198.09     88.88 o
  -6   4   4        7.05       15.53      7.14 o
  -5   4   4      457.91      411.54     15.92 o
  -4   4   4        2.38        7.28      4.46 o
  -3   4   4    23086.09    22826.66    355.00 o
  -2   4   4      343.88      340.25     10.19 o
  -1   4   4     3359.44     3347.85     37.80 o
   0   4   4       12.79       28.24     16.44 o
   1   4   4     6035.61     6231.43     70.12 o
   2   4   4     4633.64     4790.14     63.26 o
   3   4   4    13613.90    13450.38    234.59 o
   4   4   4       96.26       93.53      6.35 o
   5   4   4       12.93       24.38      5.83 o
   6   4   4      261.39      323.78     13.34 o
   7   4   4     4498.74     4560.43    101.90 o
   8   4   4      255.01      262.18     13.64 o
   9   4   4     1752.68     1744.98     31.47 o
  10   4   4      140.93      143.23     12.72 o
  11   4   4      954.34      984.05     27.82 o
  12   4   4     1275.47     1309.29     38.56 o
 -12   5   4      585.88      573.05     25.24 o
 -11   5   4     1365.68     1346.98     37.35 o
 -10   5   4       16.50       24.95     11.15 o
  -9   5   4       12.00       12.69      8.18 o
  -8   5   4     8559.09     8255.98     98.67 o
  -7   5   4     2430.12     2378.90     40.61 o
  -6   5   4       57.16       59.06     10.70 o
  -5   5   4     1036.24     1008.32     18.52 o
  -4   5   4     2873.16     2802.72     41.25 o
  -3   5   4       19.40       22.09      5.59 o
  -2   5   4     5850.70     5794.69    112.16 o
  -1   5   4     3617.41     3456.58    132.61 o
   0   5   4       13.35       16.15      5.62 o
   1   5   4     7461.71     7813.03    101.55 o
   2   5   4    11015.45    10882.87    189.66 o
   3   5   4      564.34      562.15     16.39 o
   4   5   4       46.07       64.33      8.62 o
   5   5   4      760.87      799.33     17.74 o
   6   5   4      262.94      307.44     13.17 o
   7   5   4     2346.65     2259.52     32.99 o
   8   5   4     2628.87     2602.89     37.22 o
   9   5   4       70.81       78.82     10.53 o
  10   5   4        7.61       11.25     10.77 o
  11   5   4      953.69      903.45     32.76 o
  12   5   4       10.02       19.70     20.05 o
 -11   6   4       44.32       51.71     14.59 o
 -10   6   4     1918.38     1836.42     38.30 o
  -9   6   4       34.45       53.46     10.93 o
  -8   6   4       39.01       36.64      9.97 o
  -7   6   4      975.91      925.72     28.45 o
  -6   6   4     6121.70     5944.13    131.77 o
  -5   6   4      410.60      414.39     19.39 o
  -4   6   4     2236.21     2246.91     52.32 o
  -3   6   4     3145.64     3103.72     72.19 o
  -2   6   4      526.61      511.55     16.56 o
  -1   6   4        2.21        6.30      5.01 o
   0   6   4     4195.26     4021.28     45.02 o
   1   6   4      507.11      560.55     15.90 o
   2   6   4     2296.35     2478.60     39.47 o
   3   6   4      947.29      945.07     22.02 o
   4   6   4      388.10      403.92     18.29 o
   5   6   4      254.51      303.88     12.72 o
   6   6   4     3078.38     3122.09     75.22 o
   7   6   4      258.00      304.79     22.18 o
   8   6   4      764.62      722.69     31.13 o
   9   6   4      373.23      390.27     25.55 o
  10   6   4      125.43      130.15     19.41 o
  11   6   4       14.47       25.63     19.38 o
 -10   7   4      120.23      144.08     15.61 o
  -9   7   4       70.56       81.40     12.45 o
  -8   7   4        0.27        2.86      7.70 o
  -7   7   4      955.24      942.76     30.07 o
  -6   7   4      662.14      694.47     30.02 o
  -5   7   4     2132.73     2096.15     52.11 o
  -4   7   4      152.90      200.58     12.41 o
  -3   7   4      368.52      423.69     15.70 o
  -2   7   4       68.84      114.50      9.98 o
  -1   7   4     2843.86     2933.08     48.04 o
   0   7   4       18.67       34.15      7.99 o
   1   7   4     4647.46     4727.73     65.33 o
   2   7   4      672.83      675.47     27.82 o
   3   7   4       59.87       73.89      9.27 o
   4   7   4     2746.39     2731.89     62.91 o
   5   7   4     1739.70     1808.76     43.58 o
   6   7   4        3.14       -6.07     11.30 o
   7   7   4      997.96      992.46     55.19 o
   8   7   4        1.52       18.47     14.62 o
   9   7   4       14.75       43.62     18.98 o
  10   7   4      467.78      507.88     38.51 o
  -9   8   4     1088.76     1088.64     43.04 o
  -8   8   4       35.54       22.42     19.16 o
  -7   8   4       47.23       53.26     15.11 o
  -6   8   4      690.49      805.62     33.43 o
  -5   8   4      197.67      199.63     17.85 o
  -4   8   4      277.05      324.37     17.79 o
  -3   8   4       32.13       42.66      8.84 o
  -2   8   4      220.26      224.22     13.60 o
  -1   8   4     2996.84     3132.18     53.00 o
   0   8   4     2582.60     2732.14     45.18 o
   1   8   4        6.61        1.81      9.09 o
   2   8   4       59.01       61.58     10.90 o
   3   8   4      421.26      413.73     19.10 o
   4   8   4      742.48      798.72     25.23 o
   5   8   4     1843.59     1799.87     42.75 o
   6   8   4      275.59      301.20     29.07 o
   7   8   4        4.24       -7.77     13.14 o
   8   8   4       18.50       51.24     19.12 o
   9   8   4     2634.30     2619.46     79.80 o
  -7   9   4       29.51       44.71     15.15 o
  -6   9   4     1029.08     1043.14     73.84 o
  -5   9   4      665.19      737.98     39.31 o
  -4   9   4      833.86      812.86     48.06 o
  -3   9   4       34.13       58.69     13.79 o
  -2   9   4      797.66      791.57     25.81 o
  -1   9   4        5.59       20.91     10.88 o
   0   9   4      290.90      309.80     18.53 o
   1   9   4      103.57      121.37     13.97 o
   2   9   4       26.54       32.06     10.42 o
   3   9   4      199.03      241.35     17.19 o
   4   9   4     3637.31     3470.49     59.51 o
   5   9   4      591.55      644.57     29.81 o
   6   9   4        0.15        6.52     14.57 o
   7   9   4      368.30      389.98     30.00 o
  -4  10   4      157.10      219.03     21.12 o
  -3  10   4      638.87      693.45     42.42 o
  -2  10   4      102.01      150.81     18.65 o
  -1  10   4      846.27      762.17    108.37 o
   0  10   4       64.87       65.60     12.69 o
   1  10   4        0.22        6.95     10.92 o
   2  10   4     1212.56     1276.98     38.48 o
   3  10   4      718.26      742.56     31.58 o
   4  10   4       39.52       48.56     15.23 o
 -13   0   5      170.18      151.80     23.89 o
 -11   0   5     1165.17     1098.70     44.20 o
  -9   0   5     1504.26     1514.30     41.04 o
  -7   0   5      434.06      463.96     23.94 o
  -5   0   5     9069.81     8915.04    191.80 o
  -3   0   5     5796.01     6177.72    157.24 o
  -1   0   5     4127.39     4247.72     51.05 o
   1   0   5     6440.24     6619.01     70.37 o
   3   0   5    11006.12    11964.54    195.99 o
   5   0   5        0.25        2.18      4.57 o
   7   0   5      927.03      880.63     42.52 o
   9   0   5     5717.90     5700.40     76.59 o
  11   0   5        0.05        9.61      9.61 o
  13   0   5      461.42      493.88     36.56 o
 -14   1   5      211.45      217.15     20.66 o
 -13   1   5     1095.93      992.97     33.47 o
 -12   1   5        9.57       27.34     10.62 o
 -11   1   5      120.97      134.20     12.48 o
 -10   1   5     3366.05     3243.51     48.82 o
  -9   1   5      160.16      208.62     12.91 o
  -8   1   5      557.11      593.86     14.10 o
  -7   1   5     2881.59     2854.58     43.48 o
  -6   1   5       51.99       58.27      5.27 o
  -5   1   5      209.74      199.20     11.58 o
  -4   1   5     3299.67     3212.88     72.69 o
  -3   1   5      211.67      248.84      6.52 o
  -2   1   5      749.22      722.71     33.73 o
  -1   1   5     8934.06     9075.80    141.13 o
   0   1   5      330.55      333.83      8.09 o
   1   1   5     4250.37     4359.22     45.00 o
   2   1   5     3629.61     3885.65     32.71 o
   3   1   5      569.53      545.73      8.27 o
   4   1   5     2530.37     2417.65     30.02 o
   5   1   5      994.53      996.63     18.00 o
   6   1   5       79.43       75.39      6.51 o
   7   1   5     3665.58     3647.47     62.30 o
   8   1   5       81.92      123.39      8.58 o
   9   1   5      249.04      293.45     12.86 o
  10   1   5     1047.33     1046.92     23.53 o
  11   1   5     1549.88     1617.23     35.35 o
  12   1   5       26.77       49.74     10.52 o
  13   1   5      221.44      274.66     20.62 o
 -14   2   5      860.17      939.77     35.34 o
 -13   2   5       33.47       42.86     13.16 o
 -12   2   5     4085.86     4060.67     81.17 o
 -11   2   5       82.31       90.78     11.66 o
 -10   2   5      834.02      782.30     22.68 o
  -9   2   5      926.98      927.40     25.73 o
  -8   2   5     2896.72     2916.54     40.91 o
  -7   2   5       89.61      132.17     10.14 o
  -6   2   5     6405.11     6379.26     73.80 o
  -5   2   5     3906.82     3892.56     44.17 o
  -4   2   5     1764.39     1761.33     28.19 o
  -3   2   5      539.32      531.89     14.14 o
  -2   2   5    20384.28    20799.92    430.33 o
  -1   2   5     2957.70     3100.98     52.18 o
   0   2   5     4584.65     4580.66     56.01 o
   1   2   5     1832.15     1919.90     22.66 o
   2   2   5      760.61      758.99     11.53 o
   3   2   5       57.65       63.58      4.15 o
   4   2   5     7000.69     6903.78    104.72 o
   5   2   5      326.17      344.41      9.78 o
   6   2   5    16240.71    16382.92    291.86 o
   7   2   5      879.97      819.47     18.88 o
   8   2   5      467.37      517.24     14.69 o
   9   2   5     1630.64     1606.58     25.10 o
  10   2   5      838.47      812.64     27.87 o
  11   2   5      128.25      131.53     34.40 o
  12   2   5     2542.95     2524.66     66.94 o
  13   2   5      108.79      111.97     14.31 o
 -13   3   5     2920.83     2870.19     56.61 o
 -12   3   5       20.57       56.92     11.97 o
 -11   3   5     1618.74     1606.86     33.90 o
 -10   3   5      305.95      318.54     16.20 o
  -9   3   5       10.23       12.22     10.28 o
  -8   3   5     2377.87     2419.16     57.89 o
  -7   3   5     7486.21     7414.44     89.28 o
  -6   3   5      471.53      540.52     17.98 o
  -5   3   5     1333.89     1365.80     24.70 o
  -4   3   5     2811.59     2833.92     52.31 o
  -3   3   5      537.17      520.42     10.84 o
  -2   3   5       13.30       26.39      3.33 o
  -1   3   5    11861.11    12054.55    214.56 o
   0   3   5       84.29       75.72      3.68 o
   1   3   5     3531.38     3528.55     21.28 o
   2   3   5     1376.47     1247.79     16.89 o
   3   3   5     1587.29     1490.19     21.36 o
   4   3   5      888.33      863.82     14.40 o
   5   3   5     5165.36     5379.25     94.33 o
   6   3   5      169.06      183.91     13.85 o
   7   3   5     6396.08     6443.66    135.69 o
   8   3   5      354.78      404.64     13.59 o
   9   3   5      153.30      155.43     11.86 o
  10   3   5      670.48      693.98     21.72 o
  11   3   5     2786.24     2942.39     44.34 o
  12   3   5      729.31      733.63     27.42 o
  13   3   5      681.84      712.98     34.48 o
 -13   4   5      124.84      165.33     17.33 o
 -12   4   5     3288.00     3274.49     53.82 o
 -11   4   5      933.15      938.25     27.71 o
 -10   4   5        5.20        6.30      8.21 o
  -9   4   5      583.08      610.09     23.52 o
  -8   4   5     3259.37     3190.77     46.58 o
  -7   4   5       84.85      119.38     11.04 o
  -6   4   5       19.56       28.64      7.68 o
  -5   4   5     1103.20     1173.97     24.75 o
  -4   4   5     1375.18     1465.21     27.05 o
  -3   4   5    12972.82    13045.13    284.89 o
  -2   4   5     7473.10     7656.95    118.83 o
  -1   4   5     1911.35     2065.27     27.20 o
   0   4   5       97.90       99.28      5.52 o
   1   4   5     2459.20     2420.98     19.56 o
   2   4   5      695.48      691.14     17.56 o
   3   4   5     1111.96     1006.97     21.04 o
   4   4   5      220.58      225.29      8.77 o
   5   4   5      571.88      565.97     18.01 o
   6   4   5     2758.15     2764.53     72.06 o
   7   4   5     5327.91     5285.45    124.94 o
   8   4   5        0.03       21.16      6.80 o
   9   4   5        7.02        4.64      6.91 o
  10   4   5       50.44       54.58      9.83 o
  11   4   5      315.09      353.22     22.36 o
  12   4   5     2575.94     2662.72     62.29 o
 -12   5   5      502.15      548.75     25.06 o
 -11   5   5       35.97       36.35     11.02 o
 -10   5   5     2948.09     2960.49     51.23 o
  -9   5   5       93.28       96.18     13.10 o
  -8   5   5     1156.10     1208.31     27.96 o
  -7   5   5     2483.88     2340.78     40.39 o
  -6   5   5     2282.73     2224.11     71.36 o
  -5   5   5     1857.64     1875.41     71.05 o
  -4   5   5     9204.31     9197.88    249.02 o
  -3   5   5        3.61       11.60      5.05 o
  -2   5   5     1261.30     1256.04     26.09 o
  -1   5   5     1897.36     1813.56     52.55 o
   0   5   5     3676.26     3730.46     50.27 o
   1   5   5      153.27      177.09      8.06 o
   2   5   5     5196.37     5302.79     86.83 o
   3   5   5       23.17       36.56      7.61 o
   4   5   5       60.56       71.86      7.06 o
   5   5   5      881.24      886.15     17.27 o
   6   5   5     2032.30     2063.94     37.01 o
   7   5   5     1840.33     1885.89     48.18 o
   8   5   5     3191.85     3146.68     40.59 o
   9   5   5      532.85      543.66     23.98 o
  10   5   5      230.32      218.18     18.15 o
  11   5   5      328.21      336.88     23.14 o
  12   5   5     1225.55     1302.52     40.82 o
 -11   6   5     1588.64     1631.94     43.19 o
 -10   6   5       34.02       56.58     16.00 o
  -9   6   5     3253.71     3183.74     47.39 o
  -8   6   5      205.05      185.77     14.54 o
  -7   6   5        0.57       -1.13     11.35 o
  -6   6   5     1361.39     1353.36     32.03 o
  -5   6   5     8269.42     8048.95    218.00 o
  -4   6   5       78.99       77.54      9.05 o
  -3   6   5     5154.76     5274.64    136.12 o
  -2   6   5       10.13       23.05      6.76 o
  -1   6   5        9.22       13.92      5.47 o
   0   6   5     3400.59     3320.30     50.18 o
   1   6   5     4036.09     4075.52     52.29 o
   2   6   5      112.85      110.03      9.36 o
   3   6   5     4132.86     4086.80     59.54 o
   4   6   5     2388.00     2372.22     33.70 o
   5   6   5        2.85       18.09      6.23 o
   6   6   5       35.90       35.84     10.22 o
   7   6   5     3096.64     3035.52     55.19 o
   8   6   5       33.97       24.80     13.17 o
   9   6   5     1736.97     1679.43     46.24 o
  10   6   5     1391.55     1352.02     56.26 o
  11   6   5       64.76       80.44     23.41 o
 -10   7   5     2777.28     2654.54     55.16 o
  -9   7   5       11.78        7.50     10.13 o
  -8   7   5      484.63      493.78     24.29 o
  -7   7   5      457.76      445.82     22.65 o
  -6   7   5     1239.53     1215.80     32.30 o
  -5   7   5     3327.08     3241.87     86.84 o
  -4   7   5     3605.29     3718.43     90.81 o
  -3   7   5      344.16      336.79     14.25 o
  -2   7   5      648.96      679.23     18.08 o
  -1   7   5     4164.37     4374.00     52.04 o
   0   7   5     1056.59     1065.43     21.53 o
   1   7   5      663.42      688.92     18.07 o
   2   7   5     2752.92     2909.41     43.30 o
   3   7   5     1260.88     1276.77     24.12 o
   4   7   5      736.92      728.18     22.69 o
   5   7   5     7094.56     7176.11    260.99 o
   6   7   5      546.28      609.00     36.41 o
   7   7   5      142.07      147.40     22.72 o
   8   7   5     1690.17     1617.88     58.51 o
   9   7   5      775.07      861.29     58.64 o
  10   7   5      460.60      480.80     38.74 o
  -9   8   5      429.76      470.63     31.50 o
  -8   8   5      482.97      522.55     30.66 o
  -7   8   5        0.08        2.62     12.29 o
  -6   8   5     3597.56     3649.35     96.25 o
  -5   8   5      562.35      592.14     29.15 o
  -4   8   5        0.86       -4.65      8.15 o
  -3   8   5       11.71        8.55      7.20 o
  -2   8   5     1082.77     1138.00     24.41 o
  -1   8   5       33.17       31.45     11.72 o
   0   8   5     9384.17     9412.73     95.36 o
   1   8   5      310.89      303.98     17.58 o
   2   8   5       36.94       50.54     10.87 o
   3   8   5      159.73      161.63     14.04 o
   4   8   5     5830.61     5822.06     97.66 o
   5   8   5       20.60       16.26     13.14 o
   6   8   5      802.51      712.85     40.16 o
   7   8   5      218.30      202.55     26.76 o
   8   8   5       19.42       25.16     16.79 o
  -7   9   5     1423.16     1418.15     51.08 o
  -6   9   5        4.47       25.99     18.13 o
  -5   9   5     2546.50     2568.30    111.80 o
  -4   9   5       85.91      119.25     16.60 o
  -3   9   5      873.49      893.58     41.16 o
  -2   9   5      714.52      709.88     31.07 o
  -1   9   5     5487.47     5510.22     70.86 o
   0   9   5       54.66       66.44     12.29 o
   1   9   5      782.33      797.66     25.96 o
   2   9   5     1910.56     1947.09     40.26 o
   3   9   5      914.57      996.71     29.27 o
   4   9   5      309.55      319.96     22.48 o
   5   9   5     5425.19     5264.02     75.13 o
   6   9   5      278.38      290.99     26.47 o
   7   9   5      144.43      144.78     22.58 o
  -4  10   5       55.42       78.70     21.48 o
  -3  10   5     2813.28     2760.87     55.54 o
  -2  10   5      649.51      765.22     45.67 o
  -1  10   5       15.29       24.04     10.98 o
   0  10   5     1551.71     1587.59     36.93 o
   1  10   5      993.92     1078.17     31.76 o
   2  10   5        7.92       26.05     12.05 o
   3  10   5     1225.89     1262.86     39.40 o
   4  10   5     2049.67     2036.82     55.36 o
 -14   0   6     2939.47     2975.18    129.23 o
 -12   0   6      113.18      128.72     20.95 o
 -10   0   6     4136.42     4035.02     78.03 o
  -8   0   6     5312.78     5426.45    170.08 o
  -6   0   6     2974.38     2888.11     89.73 o
  -4   0   6       62.33      155.63      9.69 o
  -2   0   6    10255.98    10203.15    580.87 o
   0   0   6    12998.97    12540.76   1128.91 o
   2   0   6      633.99      719.94     34.72 o
   4   0   6    35330.59    35299.06    465.20 o
   6   0   6      120.79      136.26     11.79 o
   8   0   6     8434.68     8198.27    115.76 o
  10   0   6     8563.51     8448.80    184.98 o
  12   0   6      100.54       81.89     18.54 o
 -14   1   6       45.10       49.47     15.53 o
 -13   1   6      372.60      404.80     23.44 o
 -12   1   6     1027.02     1002.43     32.18 o
 -11   1   6       17.81       17.51      8.31 o
 -10   1   6      147.02      162.77     12.63 o
  -9   1   6     8077.78     8086.76    153.17 o
  -8   1   6      401.33      383.31     11.91 o
  -7   1   6     1048.96     1055.64     16.47 o
  -6   1   6     1336.68     1276.26     35.93 o
  -5   1   6      336.30      331.33      8.74 o
  -4   1   6     1057.33      977.36     31.24 o
  -3   1   6      397.16      508.38     80.77 o
  -2   1   6      107.62      120.16      5.57 o
  -1   1   6     6006.81     6054.33    136.98 o
   0   1   6     8588.08     8600.11    140.90 o
   1   1   6       95.27      123.70      9.49 o
   2   1   6    16910.12    17594.11    198.64 o
   3   1   6     8979.17     8522.03     91.52 o
   4   1   6     1941.42     1854.82     22.59 o
   5   1   6    12049.96    11877.26     72.08 o
   6   1   6     3929.41     3827.33     70.45 o
   7   1   6      337.72      362.03     12.96 o
   8   1   6      344.00      318.41     39.86 o
   9   1   6    10891.85    10575.77    325.16 o
  10   1   6      170.94      161.68     10.79 o
  11   1   6      644.24      627.15     23.42 o
  12   1   6     1930.85     1941.36     37.27 o
  13   1   6      341.03      370.12     22.69 o
 -14   2   6     1020.45     1068.78     37.72 o
 -13   2   6      514.18      538.66     26.37 o
 -12   2   6        9.72       22.85     10.21 o
 -11   2   6     3318.25     3245.63     53.87 o
 -10   2   6      667.75      643.12     20.92 o
  -9   2   6      511.26      564.27     19.40 o
  -8   2   6     1763.72     1863.12     30.00 o
  -7   2   6     4645.15     4588.77     42.96 o
  -6   2   6      414.82      426.74     13.89 o
  -5   2   6     8728.48     8131.36     55.12 o
  -4   2   6     3103.78     2973.08     31.26 o
  -3   2   6     1138.90     1177.36     35.04 o
  -2   2   6     8787.43     8986.58    208.42 o
  -1   2   6     5534.83     5474.41     78.85 o
   0   2   6      385.14      431.97      7.38 o
   1   2   6    37040.20    37174.69    344.86 o
   2   2   6     1017.49      997.37     17.69 o
   3   2   6     3369.23     3319.77     63.11 o
   4   2   6    12866.58    12537.72    166.95 o
   5   2   6     8141.40     8186.56    137.84 o
   6   2   6      152.80      193.02     10.63 o
   7   2   6     7800.88     8009.67    113.67 o
   8   2   6     3139.64     3277.01     47.84 o
   9   2   6      128.42      134.02      9.50 o
  10   2   6     1396.54     1385.46     28.82 o
  11   2   6     2906.35     2794.63     42.54 o
  12   2   6        0.41       13.77      9.95 o
  13   2   6     1602.53     1539.01     41.17 o
 -13   3   6      397.59      426.32     25.02 o
 -12   3   6     3938.22     3896.98     68.05 o
 -11   3   6      161.72      158.47     14.12 o
 -10   3   6     2073.09     2035.66     36.01 o
  -9   3   6      486.86      471.62     17.87 o
  -8   3   6      507.02      457.38     18.24 o
  -7   3   6      691.48      671.89     18.79 o
  -6   3   6     8104.97     8069.09    201.41 o
  -5   3   6       85.42       86.41     10.89 o
  -4   3   6     6627.50     6444.80     93.69 o
  -3   3   6       40.85       45.65      4.91 o
  -2   3   6      732.25      828.03     11.83 o
  -1   3   6       52.03       63.83      3.34 o
   0   3   6    19195.86    19226.57    141.56 o
   1   3   6      985.13     1053.90     25.17 o
   2   3   6    17980.26    17771.16    181.54 o
   3   3   6      749.35      832.89     14.90 o
   4   3   6      294.44      305.35      8.74 o
   5   3   6      640.40      581.15     12.55 o
   6   3   6    12078.76    12306.13    188.93 o
   7   3   6      286.92      325.00     15.01 o
   8   3   6     1787.09     1791.57     46.55 o
   9   3   6     2531.53     2524.97     67.34 o
  10   3   6      336.69      346.44     16.52 o
  11   3   6      159.10      170.07     14.02 o
  12   3   6     5009.79     4943.56     87.23 o
  13   3   6       43.61       57.12     17.33 o
 -13   4   6      427.92      459.37     23.80 o
 -12   4   6      395.79      439.17     21.99 o
 -11   4   6     2475.43     2384.88     42.31 o
 -10   4   6      440.67      425.39     18.93 o
  -9   4   6      269.39      330.15     16.63 o
  -8   4   6     2416.29     2205.96     52.51 o
  -7   4   6     1602.57     1628.70     39.20 o
  -6   4   6       16.88       19.83      7.54 o
  -5   4   6     3568.12     3440.74     89.68 o
  -4   4   6      469.37      476.21     12.25 o
  -3   4   6     4734.17     4518.75     56.92 o
  -2   4   6      532.72      557.20     11.61 o
  -1   4   6     3635.34     3720.70     52.30 o
   0   4   6     1400.19     1474.65     18.52 o
   1   4   6    17254.88    17571.16    175.21 o
   2   4   6     1315.49     1375.32     18.92 o
   3   4   6     3160.42     3057.11     32.00 o
   4   4   6       24.04       28.48      4.63 o
   5   4   6     2163.35     2134.26     57.10 o
   6   4   6      204.38      199.95     10.30 o
   7   4   6    11737.03    11620.28    190.83 o
   8   4   6       62.07       78.39      8.28 o
   9   4   6       24.33       33.47      8.40 o
  10   4   6      460.05      455.36     24.76 o
  11   4   6     4201.55     4064.13     96.32 o
  12   4   6      249.05      264.28     21.64 o
 -12   5   6     2175.94     2270.61     45.23 o
 -11   5   6       54.88       42.45     11.67 o
 -10   5   6       15.31       37.35     10.52 o
  -9   5   6     1573.96     1528.51     36.45 o
  -8   5   6       93.58      101.51     13.87 o
  -7   5   6     3012.82     2951.66     65.32 o
  -6   5   6     1520.97     1567.76     32.27 o
  -5   5   6      160.42      174.69      9.97 o
  -4   5   6     4720.98     4659.71    108.59 o
  -3   5   6     2287.64     2315.04     30.68 o
  -2   5   6      432.81      461.08     13.14 o
  -1   5   6     2934.58     2880.48     76.74 o
   0   5   6      174.64      197.60      7.99 o
   1   5   6        2.37        5.30      4.00 o
   2   5   6     7617.04     7465.77    125.49 o
   3   5   6     5279.14     5240.47     48.70 o
   4   5   6       47.15       70.16      6.65 o
   5   5   6      730.46      721.94     15.65 o
   6   5   6     6283.68     6235.13    165.98 o
   7   5   6      322.71      350.90     14.15 o
   8   5   6     1063.56     1117.24     62.36 o
   9   5   6     2288.42     2220.85     50.03 o
  10   5   6       24.32       46.90     13.04 o
  11   5   6     1347.48     1358.64     39.15 o
  12   5   6     3033.83     3001.58     59.18 o
 -11   6   6      187.21      224.76     18.55 o
 -10   6   6      408.75      448.89     24.56 o
  -9   6   6       10.52       18.35     11.06 o
  -8   6   6     1848.11     1772.92     39.41 o
  -7   6   6      160.48      189.61     16.08 o
  -6   6   6      678.74      686.00     33.32 o
  -5   6   6        1.73       17.74      9.20 o
  -4   6   6     1533.40     1611.52     29.25 o
  -3   6   6      902.97      846.81     19.47 o
  -2   6   6     3290.89     3422.56     58.37 o
  -1   6   6       21.12       27.65      6.40 o
   0   6   6      502.23      502.60     14.66 o
   1   6   6      442.33      473.74     14.48 o
   2   6   6     2073.45     2207.67     51.09 o
   3   6   6      153.61      154.24     10.48 o
   4   6   6     5759.05     5790.66     72.17 o
   5   6   6       46.53       75.61     10.24 o
   6   6   6      892.07      891.64     32.82 o
   7   6   6     2112.55     2038.44     46.09 o
   8   6   6     1103.49     1048.47     36.05 o
   9   6   6       12.33       25.47     16.43 o
  10   6   6     2478.00     2362.77     72.67 o
  11   6   6      693.15      759.11     46.33 o
 -10   7   6      873.13      832.56     32.79 o
  -9   7   6      999.69      941.03     28.92 o
  -8   7   6      188.32      206.41     17.94 o
  -7   7   6      635.59      645.98     27.42 o
  -6   7   6      808.82      823.24     27.38 o
  -5   7   6        0.02       11.47     16.91 o
  -4   7   6      215.66      214.34     13.88 o
  -3   7   6     2232.72     2348.37     45.99 o
  -2   7   6      260.61      295.04     13.27 o
  -1   7   6     1443.93     1318.74    103.06 o
   0   7   6     1321.87     1405.17     23.81 o
   1   7   6      216.86      224.02     14.30 o
   2   7   6        9.80       25.63      8.81 o
   3   7   6     2272.04     2251.79     62.59 o
   4   7   6      101.84      126.99     13.01 o
   5   7   6      683.05      753.92     26.37 o
   6   7   6        8.28       10.74     13.48 o
   7   7   6      142.60      156.96     23.25 o
   8   7   6      336.68      338.89     32.02 o
   9   7   6     1983.15     1941.97     67.48 o
  10   7   6        6.54       26.11     30.35 o
  -9   8   6      198.49      202.22     17.47 o
  -8   8   6        0.38       -0.74     13.50 o
  -7   8   6       36.09       29.96     14.62 o
  -6   8   6        2.50       21.44     12.66 o
  -5   8   6     3116.90     3179.97     74.48 o
  -4   8   6        4.53       20.90     10.94 o
  -3   8   6        3.14        8.67      8.73 o
  -2   8   6      271.77      311.55     17.49 o
  -1   8   6      826.18      706.14     83.10 o
   0   8   6       46.22       90.82     12.41 o
   1   8   6     1224.79     1252.44     29.60 o
   2   8   6       26.76       31.16      9.99 o
   3   8   6      371.85      393.51     18.99 o
   4   8   6      402.76      474.93     21.03 o
   5   8   6      208.66      251.56     20.24 o
   6   8   6       26.61       32.08     16.89 o
   7   8   6       49.48       45.29     19.06 o
   8   8   6      384.03      360.40     34.31 o
  -7   9   6      369.26      372.14     31.99 o
  -6   9   6     1297.53     1280.77     57.87 o
  -5   9   6        1.57       22.55     19.41 o
  -4   9   6     1078.91     1003.43     80.52 o
  -3   9   6      293.14      332.48     22.25 o
  -2   9   6       87.00      109.25     13.74 o
  -1   9   6      152.83      213.91     25.93 o
   0   9   6     3459.82     3535.27     53.68 o
   1   9   6        5.11       18.24     10.18 o
   2   9   6      378.79      385.79     20.45 o
   3   9   6        5.02       25.05     10.59 o
   4   9   6      172.86      261.98     18.51 o
   5   9   6      264.62      320.14     23.23 o
   6   9   6      745.97      767.09     37.76 o
  -4  10   6      286.37      292.82     29.01 o
  -3  10   6      215.99      248.21     21.71 o
  -2  10   6      841.32      869.80     33.29 o
  -1  10   6       71.74       61.15     13.44 o
   0  10   6       84.95      111.45     14.75 o
   1  10   6      919.19      939.78     30.20 o
   2  10   6      628.57      636.24     26.04 o
   3  10   6      548.73      587.29     25.61 o
 -13   0   7        1.34        9.68     14.78 o
 -11   0   7     2110.19     1993.05     59.18 o
  -9   0   7      113.26      125.13     15.08 o
  -7   0   7      665.54      713.80     20.79 o
  -5   0   7    20861.89    20270.78    848.09 o
  -3   0   7     1385.20     1574.18     96.35 o
  -1   0   7    16991.31    17464.13    126.02 o
   1   0   7     3955.46     4165.85    158.16 o
   3   0   7     2385.00     2721.10     63.91 o
   5   0   7    10212.96    10187.06    327.46 o
   7   0   7      390.81      367.88     16.58 o
   9   0   7      383.50      366.06     49.67 o
  11   0   7       69.58       85.85     13.79 o
  13   0   7      222.59      243.19     27.83 o
 -14   1   7      370.89      404.90     25.76 o
 -13   1   7      217.30      277.20     20.90 o
 -12   1   7      303.93      301.51     20.49 o
 -11   1   7      288.62      319.60     19.27 o
 -10   1   7      837.92      874.84     23.46 o
  -9   1   7     1071.95     1072.80     30.11 o
  -8   1   7      358.92      354.66     14.68 o
  -7   1   7     1227.50     1289.19     23.71 o
  -6   1   7    10128.54    10165.72    214.83 o
  -5   1   7      276.48      292.09     12.93 o
  -4   1   7     1196.21     1347.73     35.21 o
  -3   1   7    18894.78    19587.86    533.68 o
  -2   1   7     6325.72     6536.86    165.94 o
  -1   1   7      308.18      325.39     11.43 o
   0   1   7     1425.21     1276.00     26.15 o
   1   1   7      766.01      729.53     10.77 o
   2   1   7     2865.51     3034.32     31.07 o
   3   1   7     2940.42     2988.34     28.18 o
   4   1   7     5426.31     5360.51     42.42 o
   5   1   7      279.24      297.29     10.69 o
   6   1   7       39.67       55.21      5.45 o
   7   1   7     5630.05     5575.68     73.19 o
   8   1   7     1234.69     1230.24     26.74 o
   9   1   7      773.39      836.65     20.37 o
  10   1   7      668.77      676.21     20.43 o
  11   1   7        2.58        2.91      7.41 o
  12   1   7       65.53       74.22     11.55 o
  13   1   7      384.12      389.23     22.99 o
 -14   2   7      330.89      310.86     23.90 o
 -13   2   7      111.65      141.53     17.33 o
 -12   2   7       45.18       78.25     13.60 o
 -11   2   7      267.86      304.05     17.07 o
 -10   2   7       78.66       91.34     11.04 o
  -9   2   7        5.42       11.14      7.67 o
  -8   2   7     6150.83     6033.25     71.62 o
  -7   2   7     1927.97     1889.72     28.53 o
  -6   2   7        6.13       11.18      5.73 o
  -5   2   7     2646.62     2527.03     39.96 o
  -4   2   7    19396.74    19186.19    135.32 o
  -3   2   7      508.64      563.77     21.65 o
  -2   2   7    12721.26    12898.86    224.43 o
  -1   2   7     2215.04     2280.32     43.08 o
   0   2   7      600.29      711.54     14.51 o
   1   2   7      423.11      457.70     13.05 o
   2   2   7    16849.66    17115.53    119.43 o
   3   2   7      195.02      204.65      6.79 o
   4   2   7     7399.67     7338.28     49.88 o
   5   2   7     4579.53     4585.73     65.07 o
   6   2   7       21.03       88.49      6.88 o
   7   2   7        3.80       11.18      5.31 o
   8   2   7     7952.97     8015.19    119.16 o
   9   2   7      135.00      122.82      9.47 o
  10   2   7      804.23      794.74     19.79 o
  11   2   7       13.78       28.37      9.38 o
  12   2   7      775.57      805.14     28.71 o
  13   2   7      209.70      237.43     25.01 o
 -13   3   7      380.18      366.78     24.43 o
 -12   3   7      383.72      416.27     21.09 o
 -11   3   7      418.25      462.72     20.36 o
 -10   3   7       62.09       67.57     10.78 o
  -9   3   7     3025.30     2924.94     40.58 o
  -8   3   7      512.92      554.12     19.64 o
  -7   3   7     2031.12     1961.70     30.26 o
  -6   3   7       59.49      114.53     10.55 o
  -5   3   7      831.28      823.15     21.18 o
  -4   3   7       39.56       54.59      5.74 o
  -3   3   7    30146.22    30377.37    688.98 o
  -2   3   7     3624.96     3730.30     87.02 o
  -1   3   7     3990.19     4284.41     73.23 o
   0   3   7     2296.42     2544.18     26.04 o
   1   3   7     2311.06     2122.91     30.73 o
   2   3   7        2.41       13.16      3.03 o
   3   3   7    13304.70    13309.21    181.15 o
   4   3   7      430.55      412.83      9.76 o
   5   3   7     1523.59     1505.02     21.96 o
   6   3   7     4366.23     4367.06     94.71 o
   7   3   7     6978.68     7054.41    121.57 o
   8   3   7      196.73      207.05     10.89 o
   9   3   7     1817.34     1808.50     46.85 o
  10   3   7       13.12       23.16      8.36 o
  11   3   7       35.94       40.81     12.25 o
  12   3   7      186.89      212.87     19.46 o
  13   3   7     1119.41     1118.05     42.54 o
 -13   4   7     1874.05     1999.02     43.36 o
 -12   4   7        7.92       10.62     10.66 o
 -11   4   7      321.93      343.18     19.00 o
 -10   4   7       97.71      125.27     12.65 o
  -9   4   7       16.78       21.73      9.00 o
  -8   4   7     5636.58     5357.12     57.57 o
  -7   4   7     7103.14     7156.78    145.51 o
  -6   4   7      205.95      226.21     16.91 o
  -5   4   7        1.99        0.44      5.84 o
  -4   4   7     2412.15     2432.86     29.01 o
  -3   4   7     4512.48     4513.58    100.03 o
  -2   4   7     9184.80     9361.34    108.36 o
  -1   4   7     1678.29     1671.01     41.72 o
   0   4   7     1625.26     1789.15     15.16 o
   1   4   7        5.00       23.73      3.93 o
   2   4   7    17522.19    17254.50    152.56 o
   3   4   7     1924.33     1776.95     77.26 o
   4   4   7        1.58        6.58      3.61 o
   5   4   7      299.96      326.41     11.17 o
   6   4   7      144.15      160.74      9.53 o
   7   4   7      982.66     1033.96     34.06 o
   8   4   7     3150.18     3197.73     81.96 o
   9   4   7      854.11      848.32     27.60 o
  10   4   7      388.05      401.69     21.64 o
  11   4   7      798.24      845.10     31.55 o
  12   4   7      355.66      409.71     25.05 o
 -12   5   7     1983.95     2026.91     43.05 o
 -11   5   7        2.18        7.29     10.06 o
 -10   5   7      157.15      161.55     14.90 o
  -9   5   7      499.41      487.22     20.40 o
  -8   5   7     2086.67     2178.08     45.80 o
  -7   5   7      386.64      405.34     24.20 o
  -6   5   7     3416.02     3334.41     45.55 o
  -5   5   7      154.25      173.32     12.79 o
  -4   5   7        0.76       15.46      6.38 o
  -3   5   7     8120.16     8042.80    122.16 o
  -2   5   7     7390.00     7410.12    133.25 o
  -1   5   7       60.35       86.35      7.01 o
   0   5   7     4104.08     3995.11     41.25 o
   1   5   7      761.99      758.40     12.33 o
   2   5   7      337.68      341.98      9.48 o
   3   5   7     2527.95     2580.52     35.06 o
   4   5   7     4139.95     4087.57     50.29 o
   5   5   7       12.77       13.37      5.07 o
   6   5   7     4907.32     5035.34     98.91 o
   7   5   7      921.36      934.03     38.75 o
   8   5   7      553.99      554.17     26.62 o
   9   5   7      598.59      628.71     49.32 o
  10   5   7     1823.08     1782.86     50.67 o
  11   5   7      191.07      198.75     23.02 o
 -11   6   7     2045.92     2021.59     42.49 o
 -10   6   7     1240.92     1311.77     33.56 o
  -9   6   7       36.60       32.61     12.39 o
  -8   6   7      265.69      262.18     23.11 o
  -7   6   7     5259.38     5135.13    104.88 o
  -6   6   7       36.89       35.87     10.44 o
  -5   6   7     1395.21     1386.64     46.00 o
  -4   6   7      706.43      718.01     18.64 o
  -3   6   7     2251.40     2255.07     56.97 o
  -2   6   7        6.03       11.11      6.25 o
  -1   6   7     8317.57     7639.08    328.71 o
   0   6   7      948.54     1034.26     27.55 o
   1   6   7     1280.16     1301.17     20.58 o
   2   6   7     1548.69     1532.15     38.35 o
   3   6   7     3723.90     3655.98     61.28 o
   4   6   7     1646.80     1654.26     34.31 o
   5   6   7     7581.85     7509.22    119.48 o
   6   6   7      336.37      354.90     21.49 o
   7   6   7      477.21      485.01     32.50 o
   8   6   7      443.97      435.74     52.43 o
   9   6   7      403.46      442.36     34.76 o
  10   6   7       10.68       29.23     18.53 o
  11   6   7     1019.33     1011.18     52.51 o
 -10   7   7      163.90      195.91     17.63 o
  -9   7   7     1226.02     1200.19     37.08 o
  -8   7   7      554.01      518.29     24.64 o
  -7   7   7        0.23       -0.92      9.22 o
  -6   7   7     1692.88     1690.80     48.72 o
  -5   7   7     3385.19     3367.45     82.17 o
  -4   7   7      240.70      234.26     16.92 o
  -3   7   7      706.37      746.88     18.89 o
  -2   7   7      776.97      772.45     18.67 o
  -1   7   7      932.19      850.90     45.96 o
   0   7   7     5545.71     5426.76     53.94 o
   1   7   7      786.91      785.54     22.60 o
   2   7   7       91.42      121.73     12.06 o
   3   7   7     1918.05     1882.28     38.96 o
   4   7   7     3208.91     3057.84     77.87 o
   5   7   7      141.01      158.16     15.20 o
   6   7   7     1658.44     1554.07     54.63 o
   7   7   7      141.27      149.85     23.24 o
   8   7   7       36.40       18.55     24.84 o
   9   7   7     1970.55     1895.65     67.32 o
  10   7   7     1073.60     1070.14     53.82 o
  -9   8   7        0.04       -1.60     12.66 o
  -8   8   7       97.31       93.06     18.79 o
  -7   8   7      208.50      220.95     21.93 o
  -6   8   7      229.78      290.95     23.10 o
  -5   8   7      488.39      566.67     77.96 o
  -4   8   7     2734.14     2759.68    138.70 o
  -3   8   7       60.16       57.86     11.22 o
  -2   8   7     1947.58     1940.28     52.67 o
  -1   8   7      909.66      861.71     60.20 o
   0   8   7      873.99      916.07     25.89 o
   1   8   7      502.03      498.73     20.43 o
   2   8   7      797.39      808.17     24.87 o
   3   8   7       17.83       13.36      7.44 o
   4   8   7     2296.18     2245.60     60.44 o
   5   8   7      694.84      730.47     36.25 o
   6   8   7     1120.89     1068.91     49.59 o
   7   8   7        0.41        2.79     14.54 o
   8   8   7     2039.99     1943.79     87.15 o
  -7   9   7        7.22       13.44     20.00 o
  -6   9   7      223.77      250.73     27.80 o
  -5   9   7     2641.63     2587.03    115.98 o
  -4   9   7       11.97       -1.86     15.62 o
  -3   9   7     1028.84     1066.10     34.78 o
  -2   9   7      387.20      419.14     20.61 o
  -1   9   7      483.21      435.94     21.08 o
   0   9   7      219.90      254.91     17.59 o
   1   9   7     2419.87     2465.67     42.96 o
   2   9   7       12.94       25.02     10.63 o
   3   9   7     2299.90     2231.61     47.91 o
   4   9   7       55.08       68.75     13.42 o
   5   9   7        1.19        0.77     12.45 o
   6   9   7       53.93       55.51     18.28 o
  -4  10   7     2798.81     2725.70    109.12 o
  -3  10   7      262.64      301.39     23.33 o
  -2  10   7      865.20      858.87     33.09 o
  -1  10   7      377.86      430.79     22.47 o
   0  10   7      882.26      902.07     35.39 o
   1  10   7      486.77      511.59     23.96 o
   2  10   7     1765.97     1879.69     41.09 o
   3  10   7      624.38      618.02     29.50 o
 -14   0   8      384.34      393.72     35.56 o
 -12   0   8     2505.01     2505.70     70.40 o
 -10   0   8    13607.04    12996.62    464.28 o
  -8   0   8     1334.17     1355.46     59.75 o
  -6   0   8    14630.88    13847.33    441.72 o
  -4   0   8     8551.29     7957.55    252.62 o
  -2   0   8      306.94      360.20     18.63 o
   0   0   8    38803.30    37876.55    795.50 o
   2   0   8    11044.27    10853.57    245.82 o
   4   0   8     1835.60     1763.02     27.38 o
   6   0   8     1805.23     1776.29     40.00 o
   8   0   8     3290.53     3256.84     71.27 o
  10   0   8      368.86      339.97     36.33 o
  12   0   8      643.77      704.91     30.19 o
 -14   1   8      421.47      446.33     26.24 o
 -13   1   8      310.14      332.30     22.19 o
 -12   1   8      406.46      422.47     22.52 o
 -11   1   8     5312.94     5201.51     67.07 o
 -10   1   8     1665.35     1624.82     48.19 o
  -9   1   8     3831.39     3709.15     71.88 o
  -8   1   8     3663.89     3709.70     89.10 o
  -7   1   8     3213.58     3329.11     90.45 o
  -6   1   8      268.65      293.69     10.05 o
  -5   1   8    36852.89    36521.47    812.12 o
  -4   1   8       21.60       54.67      5.37 o
  -3   1   8      420.81      328.90     51.17 o
  -2   1   8      882.66      734.93     21.34 o
  -1   1   8     5095.36     4865.85    188.33 o
   0   1   8      647.78      721.87     12.33 o
   1   1   8    65865.58    66880.13    421.13 o
   2   1   8     3618.99     3706.46     41.26 o
   3   1   8      269.98      242.44     12.47 o
   4   1   8        1.28        7.59      3.32 o
   5   1   8     8292.47     8333.13    137.84 o
   6   1   8      316.06      314.22     10.64 o
   7   1   8     1467.42     1437.53     22.26 o
   8   1   8      815.29      839.94     20.23 o
   9   1   8      394.32      395.99     14.40 o
  10   1   8      914.95      853.26     35.58 o
  11   1   8      969.00      828.05    152.67 o
  12   1   8      268.04      287.41     50.99 o
  13   1   8     1664.33     1530.35     51.64 o
 -13   2   8     2582.79     2517.45     53.32 o
 -12   2   8      654.33      670.19     27.86 o
 -11   2   8       32.50       44.77     10.31 o
 -10   2   8     2506.90     2560.64     58.37 o
  -9   2   8     4106.85     4019.04     70.13 o
  -8   2   8      361.00      383.84     16.14 o
  -7   2   8     3353.76     3339.48     67.14 o
  -6   2   8     8460.52     8191.55    103.19 o
  -5   2   8     2653.75     2788.69    108.52 o
  -4   2   8      581.01      538.25     23.41 o
  -3   2   8     4314.87     4002.58     99.57 o
  -2   2   8     2598.55     2687.23     64.98 o
  -1   2   8     3225.68     2975.61     71.51 o
   0   2   8     4979.77     4775.93     75.54 o
   1   2   8     4412.84     4528.33     85.23 o
   2   2   8      480.99      498.16     10.81 o
   3   2   8    11616.98    11621.66    135.97 o
   4   2   8      860.49      897.32     18.12 o
   5   2   8      642.43      615.98     57.27 o
   6   2   8      476.35      489.40     13.16 o
   7   2   8       62.42       56.58      6.82 o
   8   2   8     1022.00     1039.47     20.42 o
   9   2   8      876.56      850.68     20.73 o
  10   2   8      322.85      338.78     14.22 o
  11   2   8     2625.68     2600.26     41.53 o
  12   2   8      109.24      130.45     15.98 o
  13   2   8       45.02       44.60     15.92 o
 -13   3   8      117.25      135.38     17.81 o
 -12   3   8     2017.50     2012.37     76.10 o
 -11   3   8      113.62      126.54     13.63 o
 -10   3   8     1560.79     1500.45     31.62 o
  -9   3   8        0.69       -0.45      6.99 o
  -8   3   8    12437.40    12209.27    241.68 o
  -7   3   8       79.41      108.96     10.54 o
  -6   3   8     1233.58     1129.75     24.99 o
  -5   3   8     2496.45     2457.05     47.65 o
  -4   3   8     3364.15     3281.82     51.16 o
  -3   3   8     8971.30     9252.50    179.09 o
  -2   3   8    12589.18    12193.70    192.71 o
  -1   3   8     1062.41     1069.76     16.30 o
   0   3   8      326.89      343.38      7.94 o
   1   3   8     1766.57     1840.11     27.97 o
   2   3   8     9179.20     9031.16     90.78 o
   3   3   8     1865.61     1962.27     23.53 o
   4   3   8     6183.83     6032.77     81.46 o
   5   3   8      926.86      927.60     18.71 o
   6   3   8      339.00      380.87     12.90 o
   7   3   8      298.51      283.24     11.97 o
   8   3   8     1853.55     1864.20     36.06 o
   9   3   8      290.62      302.70     13.26 o
  10   3   8     4003.22     4020.28     53.24 o
  11   3   8       54.60       81.59     14.34 o
  12   3   8      463.21      484.25     32.38 o
 -13   4   8     3856.52     4045.93    100.02 o
 -12   4   8       71.52       91.17     16.75 o
 -11   4   8      142.84      156.17     14.86 o
 -10   4   8      309.81      300.10     17.04 o
  -9   4   8     4472.17     4394.76     62.79 o
  -8   4   8      788.44      798.96     22.87 o
  -7   4   8    11225.04    10903.52    148.16 o
  -6   4   8        0.67        1.04      6.52 o
  -5   4   8      134.39      131.94     13.57 o
  -4   4   8     7035.23     7194.49    190.32 o
  -3   4   8    12201.94    11812.68    301.71 o
  -2   4   8     2353.77     2555.65     59.74 o
  -1   4   8     1159.38     1117.71     34.52 o
   0   4   8     3933.73     4133.51     42.59 o
   1   4   8      142.36      179.74     10.08 o
   2   4   8    13262.02    13391.04    143.05 o
   3   4   8     4177.19     4023.38     50.03 o
   4   4   8       38.24       43.01      6.43 o
   5   4   8     1564.28     1588.98     21.66 o
   6   4   8     1870.01     1838.47     25.13 o
   7   4   8      328.79      360.11     14.19 o
   8   4   8      285.87      300.82     16.83 o
   9   4   8     2050.69     1976.41     78.55 o
  10   4   8       15.93        7.00      9.96 o
  11   4   8     2722.70     2774.36     73.55 o
  12   4   8     1309.76     1372.30     46.73 o
 -12   5   8     1431.22     1473.32     37.74 o
 -11   5   8     1082.76     1076.38     31.12 o
 -10   5   8       78.06      112.90     13.30 o
  -9   5   8      612.31      603.26     22.11 o
  -8   5   8     7823.01     7857.83    168.03 o
  -7   5   8      376.79      372.87     23.16 o
  -6   5   8      470.58      442.29     23.88 o
  -5   5   8     1961.42     1901.03     33.30 o
  -4   5   8     3680.17     3678.05     63.48 o
  -3   5   8     2953.96     3086.17     33.82 o
  -2   5   8    11332.76    11388.24    185.69 o
  -1   5   8     2124.50     1988.32     77.03 o
   0   5   8       75.44       71.71      4.74 o
   1   5   8     5836.29     6065.41     37.93 o
   2   5   8     2508.54     2617.75     52.27 o
   3   5   8     1362.78     1359.40     25.42 o
   4   5   8     1195.97     1218.40     23.55 o
   5   5   8      216.22      218.99     12.73 o
   6   5   8     2342.94     2406.62     61.18 o
   7   5   8     2787.83     2870.61    111.68 o
   8   5   8      859.67      834.43     31.00 o
   9   5   8      312.18      366.01     24.31 o
  10   5   8      499.49      439.59     34.76 o
  11   5   8      452.77      446.63     36.75 o
 -11   6   8       30.52       76.77     14.23 o
 -10   6   8     1680.02     1659.24     37.43 o
  -9   6   8       55.33       66.96     12.11 o
  -8   6   8       51.86       37.15     14.46 o
  -7   6   8     1564.36     1496.04     48.34 o
  -6   6   8     3256.29     3168.23     96.98 o
  -5   6   8      321.61      345.60     19.45 o
  -4   6   8     5495.37     5590.52    129.82 o
  -3   6   8     4369.60     4323.15     87.84 o
  -2   6   8      450.22      441.91     13.99 o
  -1   6   8        2.36        6.48      5.49 o
   0   6   8     5730.75     5792.49    110.27 o
   1   6   8       16.65       20.19      8.62 o
   2   6   8     2237.63     2371.70     35.23 o
   3   6   8      800.95      796.29     29.92 o
   4   6   8        7.07       22.80      9.23 o
   5   6   8       25.14       39.15     10.57 o
   6   6   8     2306.60     2325.43    144.75 o
   7   6   8       80.30      116.28     21.07 o
   8   6   8     1120.66     1035.12     91.52 o
   9   6   8       33.43       38.93     17.25 o
  10   6   8        7.57       16.56     16.89 o
 -10   7   8       11.55       19.09     11.99 o
  -9   7   8      309.98      304.23     22.59 o
  -8   7   8       83.75       93.73     18.14 o
  -7   7   8      343.53      341.95     20.49 o
  -6   7   8      327.02      371.19     20.29 o
  -5   7   8     2241.11     2255.20     54.90 o
  -4   7   8        1.22        0.65      9.97 o
  -3   7   8      159.90      207.92     11.70 o
  -2   7   8       16.57       19.55      8.54 o
  -1   7   8     1736.47     1652.88     92.87 o
   0   7   8      619.32      658.06     20.88 o
   1   7   8      767.12      801.30     30.66 o
   2   7   8      227.90      264.12     15.39 o
   3   7   8      151.49      156.96     13.43 o
   4   7   8     1683.46     1684.35     38.60 o
   5   7   8      187.08      244.46     20.91 o
   6   7   8      241.04      272.49     21.52 o
   7   7   8     1025.92      962.33     46.32 o
   8   7   8      135.92      148.10     24.66 o
   9   7   8      107.64      139.16     27.82 o
  -9   8   8      793.22      761.85     32.92 o
  -8   8   8        1.62      -13.97     13.97 o
  -7   8   8      713.64      691.54     44.05 o
  -6   8   8      457.52      451.49     31.59 o
  -5   8   8      751.61      715.29     36.70 o
  -4   8   8      388.47      403.40     29.10 o
  -3   8   8       24.28       29.35     11.60 o
  -2   8   8      318.41      327.57     17.87 o
  -1   8   8     3314.49     3313.56    145.95 o
   0   8   8      572.97      641.40     22.73 o
   1   8   8       27.59       18.89      9.69 o
   2   8   8       33.58       43.58     10.63 o
   3   8   8      239.96      263.22     17.69 o
   4   8   8       49.44       79.68     12.82 o
   5   8   8     2439.10     2434.38     47.47 o
   6   8   8      107.35      119.31     22.91 o
   7   8   8        1.08       -8.56     14.34 o
   8   8   8       70.18      106.00     23.90 o
  -7   9   8       44.81       43.30     21.69 o
  -6   9   8     1858.67     1805.40    122.23 o
  -5   9   8      275.61      314.94     35.97 o
  -4   9   8      350.39      379.87     29.40 o
  -3   9   8      492.24      509.39     28.01 o
  -2   9   8      998.60     1090.92     29.74 o
  -1   9   8       33.09       59.46     12.14 o
   0   9   8      826.29      883.69     27.35 o
   1   9   8      286.75      344.35     19.57 o
   2   9   8        3.08        3.49      9.76 o
   3   9   8      168.32      169.66     29.26 o
   4   9   8     3479.94     3592.11     71.91 o
   5   9   8        4.52       39.47     13.84 o
   6   9   8      182.84      203.13     28.81 o
  -3  10   8      724.97      776.93     35.51 o
  -2  10   8        1.87       20.68     16.43 o
  -1  10   8     1557.04     1545.40     42.38 o
   0  10   8       21.90       36.98     14.05 o
   1  10   8        1.36       20.05     13.64 o
   2  10   8     1906.11     1840.09     46.52 o
   3  10   8      782.77      678.65     90.99 o
 -13   0   9      163.89      133.30     23.50 o
 -11   0   9      736.72      781.51     39.64 o
  -9   0   9     2581.27     2655.47    106.77 o
  -7   0   9     1275.12     1238.36     36.71 o
  -5   0   9     6546.22     6432.48    294.79 o
  -3   0   9      753.06      889.77     57.49 o
  -1   0   9     2747.19     2984.81     57.49 o
   1   0   9     1316.58     1455.59     21.24 o
   3   0   9      375.23      159.68     60.36 o
   5   0   9     2176.51     2058.29     64.78 o
   7   0   9       90.89       45.29     38.21 o
   9   0   9     8180.83     8126.69    108.64 o
  11   0   9        5.27       -3.80      9.41 o
  13   0   9      168.40      211.69     26.79 o
 -14   1   9      189.27      185.35     20.38 o
 -13   1   9      507.60      507.79     30.34 o
 -12   1   9       12.15       19.12     10.62 o
 -11   1   9      142.05      195.65     17.31 o
 -10   1   9     1229.87     1217.40     31.79 o
  -9   1   9      166.76      184.63     12.76 o
  -8   1   9       19.73       30.70      6.60 o
  -7   1   9     1062.32     1114.97     32.35 o
  -6   1   9       22.53       41.62      5.69 o
  -5   1   9      944.02      914.46     37.81 o
  -4   1   9      547.60      474.80     15.75 o
  -3   1   9      187.04      174.65     25.05 o
  -2   1   9     9888.85     9866.00    271.76 o
  -1   1   9       70.26      111.95      7.40 o
   0   1   9        6.39       10.43      4.06 o
   1   1   9     3583.85     3567.65     26.92 o
   2   1   9     6029.55     6599.01     58.38 o
   3   1   9      141.29      171.92      7.58 o
   4   1   9    18152.50    18347.17    206.13 o
   5   1   9     1708.11     1637.82     25.03 o
   6   1   9      555.49      517.90     20.37 o
   7   1   9     2477.75     2370.84     82.89 o
   8   1   9     3701.48     3540.87     65.30 o
   9   1   9      381.47      402.21     15.74 o
  10   1   9      888.53      916.19     21.78 o
  11   1   9     1229.27     1228.63     26.22 o
  12   1   9       84.60       76.52     13.08 o
  13   1   9      112.95      144.40     20.53 o
 -13   2   9       39.45       54.10     13.72 o
 -12   2   9     2327.91     2322.90     49.06 o
 -11   2   9       52.90       59.33     11.11 o
 -10   2   9      807.26      742.41     22.88 o
  -9   2   9      208.53      205.70     13.39 o
  -8   2   9      852.64      841.12     31.18 o
  -7   2   9        6.65       -0.55      6.74 o
  -6   2   9     3726.75     3806.88     42.45 o
  -5   2   9     1746.17     1732.50     48.16 o
  -4   2   9      155.65      148.34      7.77 o
  -3   2   9      354.18      372.44     10.32 o
  -2   2   9     8111.52     8003.00    176.53 o
  -1   2   9      951.96      865.16     16.79 o
   0   2   9     3125.51     2970.65     60.74 o
   1   2   9      230.34      270.90      8.83 o
   2   2   9     2072.08     2147.02     34.98 o
   3   2   9       27.08       48.20      4.16 o
   4   2   9     1613.52     1681.73     18.95 o
   5   2   9      271.10      258.89     13.66 o
   6   2   9    13798.08    13544.52    142.39 o
   7   2   9     1103.11     1088.09     19.83 o
   8   2   9      477.50      474.97     14.97 o
   9   2   9     1204.52     1246.68     28.55 o
  10   2   9      440.16      484.63     16.55 o
  11   2   9       38.33       45.87     10.39 o
  12   2   9     2218.12     2152.96     59.68 o
  13   2   9       22.59       28.59     15.92 o
 -13   3   9     2446.42     2462.29     53.87 o
 -12   3   9       13.19       25.07     10.86 o
 -11   3   9     1545.05     1473.66     51.54 o
 -10   3   9        0.47        1.05      8.32 o
  -9   3   9       80.82       91.64     10.81 o
  -8   3   9     1451.56     1394.83     28.46 o
  -7   3   9     4087.02     4043.38     48.32 o
  -6   3   9     1365.06     1399.45     28.07 o
  -5   3   9     2975.66     3093.74     93.72 o
  -4   3   9     8488.08     8705.88    140.46 o
  -3   3   9     1012.64     1028.90     32.39 o
  -2   3   9      181.28      228.23      7.42 o
  -1   3   9     2489.34     2460.56     55.36 o
   0   3   9       13.33       20.25      3.43 o
   1   3   9    11185.43    10959.20    183.41 o
   2   3   9     6211.06     6209.93     52.13 o
   3   3   9      197.06      192.64     11.14 o
   4   3   9      277.18      244.07     10.82 o
   5   3   9     5169.19     5089.88     81.58 o
   6   3   9      435.70      433.53     14.93 o
   7   3   9     6808.57     6940.87    125.17 o
   8   3   9        8.16        8.29      6.02 o
   9   3   9        2.16        1.09      5.73 o
  10   3   9       44.17       57.71     11.70 o
  11   3   9     3614.82     3616.41     63.82 o
  12   3   9      423.23      464.24     25.78 o
 -13   4   9      508.66      567.39     26.19 o
 -12   4   9     2465.50     2531.17     51.80 o
 -11   4   9      839.03      864.14     27.43 o
 -10   4   9       32.04       42.37     10.05 o
  -9   4   9     1514.26     1525.84     31.96 o
  -8   4   9     1942.87     1928.60     33.94 o
  -7   4   9      488.98      483.72     20.88 o
  -6   4   9      230.99      255.65     44.56 o
  -5   4   9     1226.86     1342.82     24.73 o
  -4   4   9     1965.26     2095.44     48.48 o
  -3   4   9     7440.91     7389.53    158.05 o
  -2   4   9      943.92      936.53     15.00 o
  -1   4   9      216.73      234.81     12.38 o
   0   4   9     1973.39     1979.45     37.19 o
   1   4   9       88.17      137.66     12.40 o
   2   4   9     2713.13     2702.69     64.46 o
   3   4   9     3592.94     3483.28     47.46 o
   4   4   9        8.30       16.88      6.28 o
   5   4   9       10.42       27.05      5.65 o
   6   4   9     7060.05     7142.23    134.17 o
   7   4   9     4514.27     4585.69    115.69 o
   8   4   9      223.01      237.47     15.85 o
   9   4   9      181.33      214.08     19.13 o
  10   4   9      190.83      188.61     19.89 o
  11   4   9        6.11       34.57     14.72 o
  12   4   9     3041.80     2944.50     82.98 o
 -12   5   9       44.47       71.87     14.48 o
 -11   5   9       15.98       32.66     11.40 o
 -10   5   9     2550.65     2552.95     43.81 o
  -9   5   9       63.30       70.23     11.55 o
  -8   5   9     2422.81     2435.01     66.11 o
  -7   5   9      682.71      735.30     48.98 o
  -6   5   9      344.95      370.63     18.36 o
  -5   5   9      410.95      428.27     29.07 o
  -4   5   9     4823.00     4971.46    129.18 o
  -3   5   9      384.68      397.35     16.39 o
  -2   5   9     1448.29     1417.71     42.92 o
  -1   5   9      127.02      130.31     11.03 o
   0   5   9       10.22       12.97      4.92 o
   1   5   9     5924.91     5753.30     51.62 o
   2   5   9     4659.33     4460.24     58.59 o
   3   5   9      217.86      220.17     11.51 o
   4   5   9      557.19      478.42     76.72 o
   5   5   9       53.10       71.57      9.27 o
   6   5   9     1653.24     1655.63     67.30 o
   7   5   9     4007.40     4014.70    133.60 o
   8   5   9     2190.97     2173.34     63.72 o
   9   5   9      659.14      638.12     38.51 o
  10   5   9      560.87      602.01     39.83 o
  11   5   9     1673.14     1616.02     87.15 o
 -11   6   9      720.18      727.29     28.14 o
 -10   6   9      261.25      297.15     19.36 o
  -9   6   9     1680.96     1708.10     36.40 o
  -8   6   9       45.01       24.21      9.76 o
  -7   6   9       62.89       76.08     15.84 o
  -6   6   9     2038.55     2004.82    106.68 o
  -5   6   9     1870.17     1872.73    111.76 o
  -4   6   9       71.42       85.11      8.99 o
  -3   6   9     4169.32     4233.19    103.22 o
  -2   6   9      438.42      448.07     14.05 o
  -1   6   9     2538.03     2323.06    100.98 o
   0   6   9     1310.79     1278.64     26.08 o
   1   6   9     2079.29     2007.46     32.07 o
   2   6   9      144.69      157.80     13.54 o
   3   6   9     6536.06     6385.59     83.91 o
   4   6   9     2202.09     2090.37     47.86 o
   5   6   9      201.18      247.95     17.32 o
   6   6   9       42.35       52.13     13.24 o
   7   6   9     1007.75     1034.50     53.48 o
   8   6   9        9.75       12.38     14.58 o
   9   6   9     2536.75     2396.00     72.52 o
  10   6   9      398.72      381.60     35.75 o
 -10   7   9     2191.14     2132.09     44.07 o
  -9   7   9      169.86      133.65     24.34 o
  -8   7   9      920.66      964.01     35.25 o
  -7   7   9     1014.00      995.12     41.16 o
  -6   7   9      126.70      161.57     19.23 o
  -5   7   9     2157.13     2199.85     40.00 o
  -4   7   9     1058.12     1087.51     39.23 o
  -3   7   9      726.37      697.71     27.61 o
  -2   7   9     1804.01     1803.21     32.01 o
  -1   7   9     7791.96     7229.59    352.48 o
   0   7   9        5.40       16.29      8.35 o
   1   7   9      242.97      267.16     15.55 o
   2   7   9     2012.42     1990.33     34.74 o
   3   7   9      847.25      845.71     24.53 o
   4   7   9      750.83      726.16     23.68 o
   5   7   9     4578.43     4533.96    158.44 o
   6   7   9      211.59      233.86     22.49 o
   7   7   9       37.90       43.49     18.03 o
   8   7   9      996.62      952.05     48.44 o
   9   7   9      246.84      318.88     33.26 o
  -8   8   9     1111.91     1102.93     43.38 o
  -7   8   9       78.36       61.54     23.77 o
  -6   8   9     4777.05     4447.54     81.20 o
  -5   8   9       17.52       48.83     19.96 o
  -4   8   9       13.90        8.28     15.22 o
  -3   8   9        1.71      -13.88     15.20 o
  -2   8   9     1929.33     1966.62     41.86 o
  -1   8   9      274.51      276.55     17.01 o
   0   8   9     7033.86     7168.23     67.15 o
   1   8   9        1.56       -0.58      8.71 o
   2   8   9       76.82       81.29     11.89 o
   3   8   9      482.61      496.33     21.20 o
   4   8   9     4694.50     4537.23    102.40 o
   5   8   9      157.31      182.30     18.28 o
   6   8   9      671.42      677.61     33.70 o
   7   8   9       20.68        6.69     14.91 o
   8   8   9        4.62       13.44     17.90 o
  -6   9   9       10.42       19.31     23.20 o
  -5   9   9     2182.46     2038.29     59.15 o
  -4   9   9      107.64      125.05     22.15 o
  -3   9   9      927.95      931.77     40.40 o
  -2   9   9       53.19       48.61     12.08 o
  -1   9   9     5751.03     5646.20     87.90 o
   0   9   9       32.40       49.71     11.57 o
   1   9   9      290.63      319.83     21.96 o
   2   9   9      476.16      487.01     25.47 o
   3   9   9      573.44      573.41     27.37 o
   4   9   9      486.57      520.73     27.27 o
   5   9   9     3776.25     3590.69     76.17 o
   6   9   9      295.88      311.96     34.22 o
  -3  10   9     3197.98     3071.07     99.23 o
  -2  10   9     1064.28     1122.51     45.46 o
  -1  10   9        4.47        6.46     13.68 o
   0  10   9     2168.34     2110.30     49.44 o
   1  10   9      962.34      988.40     35.98 o
   2  10   9        1.45       10.46     13.46 o
 -12   0  10     1605.16     1579.60     57.88 o
 -10   0  10     1462.73     1392.23     48.45 o
  -8   0  10     6714.37     6939.88    310.54 o
  -6   0  10    21562.78    21607.65    802.44 o
  -4   0  10      192.62      162.02     10.96 o
  -2   0  10    28474.40    26575.64   2318.17 o
   0   0  10    23545.40    23807.08    586.91 o
   2   0  10    12465.57    12169.72    160.42 o
   4   0  10    44692.88    44555.33   1344.55 o
   6   0  10      258.57      258.18     21.75 o
   8   0  10     6324.05     6230.07    243.98 o
  10   0  10     7960.47     8196.64    117.74 o
  12   0  10        4.55       -0.36     10.61 o
 -13   1  10      642.67      591.25     28.31 o
 -12   1  10      467.90      468.80     23.89 o
 -11   1  10      642.98      641.32     25.96 o
 -10   1  10      161.28      193.75     14.00 o
  -9   1  10     6947.01     6769.95    157.21 o
  -8   1  10       46.52       61.64      7.54 o
  -7   1  10     1797.01     1955.98     61.19 o
  -6   1  10      151.27      123.67      8.15 o
  -5   1  10     2293.84     2317.33     55.91 o
  -4   1  10      362.43      327.77     12.89 o
  -3   1  10     5167.48     4738.54    146.95 o
  -2   1  10       52.05       55.12      5.48 o
  -1   1  10    32256.49    29572.50    819.73 o
   0   1  10      948.83      893.50     25.63 o
   1   1  10     1580.59     1578.73     18.94 o
   2   1  10     2400.45     2339.30     20.31 o
   3   1  10    14117.58    14067.16     58.92 o
   4   1  10      512.49      531.78     14.78 o
   5   1  10    11695.42    11624.07    166.50 o
   6   1  10      623.95      654.10     18.38 o
   7   1  10      801.73      785.65     17.47 o
   8   1  10      309.04      299.72     27.94 o
   9   1  10     4848.35     4957.27     62.40 o
  10   1  10      137.53      133.15     10.95 o
  11   1  10     1112.32     1110.69     25.39 o
  12   1  10      721.95      737.37     27.50 o
  13   1  10      122.76      125.47     17.22 o
 -13   2  10      178.42      192.70     19.35 o
 -12   2  10      164.65      160.79     17.24 o
 -11   2  10     1400.95     1400.88     31.52 o
 -10   2  10      466.25      455.59     19.00 o
  -9   2  10      239.68      275.24     15.17 o
  -8   2  10      474.54      507.72     18.09 o
  -7   2  10     2895.14     2776.06     55.83 o
  -6   2  10     1841.01     1899.82     63.86 o
  -5   2  10     1397.89     1371.43     65.12 o
  -4   2  10     1876.52     1909.22     57.73 o
  -3   2  10     5379.54     5240.32    150.72 o
  -2   2  10     4548.83     4337.17     82.39 o
  -1   2  10     4360.92     4175.85    110.41 o
   0   2  10     2284.90     2187.02     32.51 o
   1   2  10    13020.57    12967.47    146.04 o
   2   2  10     2423.24     2259.36     22.90 o
   3   2  10      661.47      621.63     12.03 o
   4   2  10    12734.30    12677.08    220.70 o
   5   2  10      696.73      688.22     14.40 o
   6   2  10      197.61      205.52     12.28 o
   7   2  10     3833.79     3924.25     80.12 o
   8   2  10     1382.75     1396.68     23.78 o
   9   2  10      154.23      172.70     11.09 o
  10   2  10     1123.67     1194.85     24.85 o
  11   2  10     1205.88     1222.84     34.51 o
  12   2  10       59.30       88.53     14.98 o
 -13   3  10      270.01      274.03     22.95 o
 -12   3  10     2111.18     2064.60     55.33 o
 -11   3  10        0.25       -2.64      8.13 o
 -10   3  10      875.01      861.29     25.11 o
  -9   3  10      705.33      756.10     23.14 o
  -8   3  10        0.53       -2.93      7.18 o
  -7   3  10      686.99      691.06     22.60 o
  -6   3  10     4187.06     3666.56    245.30 o
  -5   3  10        1.33        3.64      6.20 o
  -4   3  10     5550.18     5476.82    144.89 o
  -3   3  10      623.93      700.23     21.50 o
  -2   3  10       45.31       51.24      8.15 o
  -1   3  10      765.38      987.91     17.39 o
   0   3  10     8222.15     8192.15     97.43 o
   1   3  10      191.47      171.81      9.07 o
   2   3  10    13593.64    13427.57    144.51 o
   3   3  10     1047.63     1207.31     18.60 o
   4   3  10        4.01       10.29      5.26 o
   5   3  10       23.57       20.67      5.03 o
   6   3  10     5139.71     5112.78     75.66 o
   7   3  10     1719.33     1668.89     26.26 o
   8   3  10     3051.20     3074.92     60.98 o
   9   3  10      345.52      318.55     17.59 o
  10   3  10      209.55      241.27     20.93 o
  11   3  10      386.59      374.87     23.03 o
  12   3  10     3067.78     3075.46     57.49 o
 -12   4  10      539.95      549.14     27.32 o
 -11   4  10     1530.11     1488.53     34.99 o
 -10   4  10        0.10       -3.87      7.89 o
  -9   4  10     2242.56     2086.21     51.73 o
  -8   4  10     2288.93     2208.12     36.61 o
  -7   4  10     1488.49     1381.18     65.52 o
  -6   4  10      684.44      748.29     27.08 o
  -5   4  10     3128.55     3079.48     63.23 o
  -4   4  10      786.78      820.28     20.22 o
  -3   4  10     8836.14     8334.58    244.91 o
  -2   4  10     2426.46     2485.13     69.04 o
  -1   4  10     4655.98     4593.79    100.64 o
   0   4  10      778.15      862.53     17.48 o
   1   4  10    12382.80    11889.32    124.48 o
   2   4  10      309.32      319.87     16.39 o
   3   4  10     3232.04     3179.60     52.40 o
   4   4  10        3.04       15.34     10.73 o
   5   4  10     2080.96     1990.70     35.90 o
   6   4  10     3055.73     3056.48     86.30 o
   7   4  10    12406.59    12827.42    414.82 o
   8   4  10       81.66       88.98     12.68 o
   9   4  10       39.34       40.67     12.81 o
  10   4  10      878.32      812.82     33.53 o
  11   4  10     1770.27     1741.21     63.56 o
  12   4  10      758.73      828.68     66.69 o
 -12   5  10      759.85      782.65     29.35 o
 -11   5  10      234.40      229.70     18.03 o
 -10   5  10        1.68       18.73     10.05 o
  -9   5  10      227.32      246.13     16.48 o
  -8   5  10      629.81      586.83     24.63 o
  -7   5  10     5851.58     5603.55    123.14 o
  -6   5  10     2067.48     2055.37     60.47 o
  -5   5  10     2031.37     2028.49     60.74 o
  -4   5  10     5858.86     5784.11    131.37 o
  -3   5  10     1440.75     1457.90     40.72 o
  -2   5  10        0.40        2.00      4.88 o
  -1   5  10     3231.31     3410.05     99.23 o
   0   5  10     2302.22     2358.40     33.08 o
   1   5  10      308.55      312.84     14.79 o
   2   5  10    13484.71    12756.64    114.07 o
   3   5  10     2419.82     2400.68     50.84 o
   4   5  10      186.23      187.91     14.57 o
   5   5  10     2836.79     2839.50     63.67 o
   6   5  10     5465.02     5452.86    178.91 o
   7   5  10        1.06       20.85     11.41 o
   8   5  10     1089.15     1129.88     65.55 o
   9   5  10     2184.63     2079.59     66.01 o
  10   5  10      100.76      107.89     23.05 o
  11   5  10     1297.38     1209.45    100.95 o
 -11   6  10        1.62       -0.31     11.62 o
 -10   6  10       14.88       12.19     10.89 o
  -9   6  10      161.56      163.75     15.35 o
  -8   6  10     1138.05     1182.22     33.36 o
  -7   6  10      247.48      272.23     18.28 o
  -6   6  10     2156.95     2165.95     82.51 o
  -5   6  10       62.50       72.74     14.14 o
  -4   6  10      512.17      527.96     19.24 o
  -3   6  10     1958.07     1874.32     45.27 o
  -2   6  10     2962.54     2946.48     69.61 o
  -1   6  10      271.04      247.12     28.01 o
   0   6  10     1900.59     1948.90     31.31 o
   1   6  10     1320.15     1290.35     26.41 o
   2   6  10      692.99      714.54     21.26 o
   3   6  10       16.75       44.38      9.45 o
   4   6  10     3367.61     3189.04     59.39 o
   5   6  10      327.25      352.10     20.05 o
   6   6  10     2016.72     2088.05     83.59 o
   7   6  10     2171.03     2092.61     80.98 o
   8   6  10      226.61      236.43     27.96 o
   9   6  10      419.51      460.30     36.23 o
  10   6  10     1673.60     1617.04     63.57 o
 -10   7  10      849.19      805.83     50.34 o
  -9   7  10      233.31      228.39     20.46 o
  -8   7  10       48.18       34.86     12.94 o
  -7   7  10     1373.20     1341.85     35.06 o
  -6   7  10     1204.26     1176.11     39.41 o
  -5   7  10      316.34      367.51     22.42 o
  -4   7  10      342.19      355.16     27.10 o
  -3   7  10      549.53      552.47     23.11 o
  -2   7  10        0.12       -4.09      7.49 o
  -1   7  10     1284.77     1226.86     77.05 o
   0   7  10     1245.05     1276.12     28.03 o
   1   7  10      219.58      243.25     15.25 o
   2   7  10        7.30       15.64      8.93 o
   3   7  10      800.91      790.69     24.07 o
   4   7  10      212.97      154.85     35.22 o
   5   7  10     1989.48     1931.72     42.40 o
   6   7  10      102.79      121.72     17.17 o
   7   7  10       30.40       39.56     18.03 o
   8   7  10      396.36      390.29     35.12 o
   9   7  10     1489.72     1417.34     60.96 o
  -8   8  10       34.58       26.01     17.16 o
  -7   8  10        0.07        2.53     18.38 o
  -6   8  10      297.30      313.12     28.71 o
  -5   8  10     3454.60     3215.42    135.78 o
  -4   8  10        8.66        9.96     15.73 o
  -3   8  10       14.62       36.67     16.12 o
  -2   8  10      107.96      173.20     17.92 o
  -1   8  10       63.67       85.31     12.19 o
   0   8  10      235.61      276.75     17.21 o
   1   8  10      436.13      494.94     20.57 o
   2   8  10       14.93       19.54      9.46 o
   3   8  10     1554.40     1515.02     58.97 o
   4   8  10      515.92      522.76     45.52 o
   5   8  10      176.13      223.15     19.54 o
   6   8  10      118.13      143.47     25.03 o
   7   8  10      198.24      180.16     27.97 o
  -6   9  10     1106.70     1068.94     56.45 o
  -5   9  10        7.46       48.81     19.60 o
  -4   9  10     1358.72     1358.73     69.74 o
  -3   9  10        3.04       35.79     17.28 o
  -2   9  10       82.61      127.56     20.72 o
  -1   9  10      733.15      783.60     30.82 o
   0   9  10     1932.50     1944.01     54.89 o
   1   9  10       37.63       59.87     14.15 o
   2   9  10      798.88      810.53     31.38 o
   3   9  10       73.23      101.71     16.52 o
   4   9  10      303.48      330.44     23.77 o
   5   9  10      206.65      267.61     26.87 o
  -2  10  10      449.70      446.57     32.66 o
  -1  10  10       28.00       17.17     16.98 o
   0  10  10       17.01       47.06     22.17 o
   1  10  10     1223.77     1242.16     47.99 o
 -13   0  11       89.31       93.46     22.54 o
 -11   0  11     3854.34     3814.96     83.58 o
  -9   0  11      710.62      723.70     28.25 o
  -7   0  11      459.66      477.47     24.52 o
  -5   0  11    12150.44    11961.79    489.33 o
  -3   0  11       28.42       35.17      9.06 o
  -1   0  11     6596.86     5320.71    702.76 o
   1   0  11     2463.84     2294.20     55.43 o
   3   0  11     2597.01     2584.69     66.69 o
   5   0  11     7917.72     7848.74    135.44 o
   7   0  11     2050.39     2090.27     39.15 o
   9   0  11       95.57       70.00     33.69 o
  11   0  11       58.57       91.25     33.34 o
 -13   1  11      578.01      606.02     28.61 o
 -12   1  11      409.77      396.70     22.77 o
 -11   1  11      215.02      237.54     18.91 o
 -10   1  11     2275.74     2301.94     63.89 o
  -9   1  11     2699.72     2623.19     76.75 o
  -8   1  11      289.65      310.67     12.34 o
  -7   1  11     1927.75     1947.83     64.39 o
  -6   1  11     7652.77     7799.78    198.88 o
  -5   1  11      414.83      430.15     20.04 o
  -4   1  11      211.88      229.05      9.89 o
  -3   1  11     4898.24     4649.48    182.70 o
  -2   1  11     1450.78     1529.25     78.07 o
  -1   1  11      112.50      135.59     10.01 o
   0   1  11     7590.50     7270.46     86.48 o
   1   1  11        3.28       13.29      4.27 o
   2   1  11     1557.86     1469.96     20.76 o
   3   1  11      257.40      248.66      9.38 o
   4   1  11     5455.71     5476.22     44.92 o
   5   1  11       23.72       32.63      7.25 o
   6   1  11      242.40      301.01     15.48 o
   7   1  11     1538.26     1544.22     36.84 o
   8   1  11     2520.93     2419.94     56.39 o
   9   1  11       48.89       42.22     13.36 o
  10   1  11      368.91      419.66     16.38 o
  11   1  11      197.02      221.98     13.97 o
  12   1  11       38.33       43.28     13.98 o
 -13   2  11       45.11       72.71     15.70 o
 -12   2  11      205.13      208.47     18.58 o
 -11   2  11      954.59      959.52     44.86 o
 -10   2  11      880.69      891.76     25.10 o
  -9   2  11      597.56      594.12     20.11 o
  -8   2  11     5067.89     5047.46     90.82 o
  -7   2  11       26.84       34.81      8.31 o
  -6   2  11        5.52       19.70      5.86 o
  -5   2  11     3168.59     3216.02    151.98 o
  -4   2  11    13633.24    13923.53    388.79 o
  -3   2  11      718.39      739.37     19.67 o
  -2   2  11     8542.19     8459.34    245.15 o
  -1   2  11     2675.53     2569.95     60.64 o
   0   2  11       41.17       50.83      3.68 o
   1   2  11      798.07      797.44     11.63 o
   2   2  11     9008.96     9096.45     89.79 o
   3   2  11      334.65      333.34      8.63 o
   4   2  11     1313.08     1336.65     24.39 o
   5   2  11      640.71      679.73     15.41 o
   6   2  11      216.81      233.54     12.97 o
   7   2  11      661.56      603.36     20.16 o
   8   2  11      728.55      754.36     19.88 o
   9   2  11       48.31       45.81      8.48 o
  10   2  11     1104.33     1124.77     40.55 o
  11   2  11       13.57       31.73     11.78 o
  12   2  11      118.45      111.39     15.80 o
 -13   3  11     1063.75     1047.79     37.53 o
 -12   3  11      101.96      125.07     15.08 o
 -11   3  11      224.20      250.68     17.16 o
 -10   3  11      427.36      431.94     19.54 o
  -9   3  11     4547.65     4463.64     75.03 o
  -8   3  11      427.62      518.13     19.30 o
  -7   3  11     1854.78     1795.57     34.02 o
  -6   3  11      850.37      800.84     35.63 o
  -5   3  11     1377.83     1492.74     32.73 o
  -4   3  11       42.28       55.46      6.65 o
  -3   3  11    17384.41    17151.30    489.66 o
  -2   3  11      342.66      346.20     11.09 o
  -1   3  11     1766.49     1738.96     33.72 o
   0   3  11      285.73      323.98     10.19 o
   1   3  11     3793.17     3655.40     50.13 o
   2   3  11       81.51      108.14     10.30 o
   3   3  11     3749.17     3779.06     32.46 o
   4   3  11       93.94      130.98      8.25 o
   5   3  11      407.64      405.66     15.70 o
   6   3  11     3141.28     3059.11     35.32 o
   7   3  11     2849.54     2866.27     46.14 o
   8   3  11       65.05       80.51     11.29 o
   9   3  11      612.46      601.35     22.90 o
  10   3  11       45.64       63.38     14.73 o
  11   3  11      587.39      599.89     33.54 o
  12   3  11      600.96      690.92     35.03 o
 -12   4  11      203.02      221.32     18.51 o
 -11   4  11      124.80      147.38     14.85 o
 -10   4  11      810.11      805.78     25.69 o
  -9   4  11        9.04       20.94      9.24 o
  -8   4  11     5791.51     5818.69    130.77 o
  -7   4  11     1329.36     1284.66     36.75 o
  -6   4  11      312.94      315.45     16.72 o
  -5   4  11        0.77       -0.39      6.08 o
  -4   4  11     5059.15     4947.32    126.67 o
  -3   4  11       36.33       41.90      6.44 o
  -2   4  11     3158.45     3088.81     76.01 o
  -1   4  11      747.44      738.50     33.09 o
   0   4  11        0.42       -4.96      4.96 o
   1   4  11     4159.97     4073.75     44.39 o
   2   4  11     6550.30     6116.36    112.63 o
   3   4  11      511.00      490.48     19.51 o
   4   4  11      122.51      148.82      9.99 o
   5   4  11     2342.43     2252.56     33.59 o
   6   4  11      358.14      373.79     17.35 o
   7   4  11     1248.31     1278.32     47.07 o
   8   4  11      894.00      908.33     44.21 o
   9   4  11      323.48      326.49     18.91 o
  10   4  11     1038.89      945.59     46.67 o
  11   4  11     1239.03     1262.19     55.09 o
 -12   5  11     1888.41     1893.90     42.65 o
 -11   5  11        1.28       -3.39      9.85 o
 -10   5  11      538.88      537.43     27.29 o
  -9   5  11      175.64      206.73     15.92 o
  -8   5  11      537.26      584.20     29.19 o
  -7   5  11       12.71       21.50     10.28 o
  -6   5  11     1385.30     1370.44     39.41 o
  -5   5  11        8.55       15.32      7.87 o
  -4   5  11     1702.79     1709.55     52.25 o
  -3   5  11     5775.21     5692.28    115.38 o
  -2   5  11     1032.32     1020.84     16.74 o
  -1   5  11      124.48       90.68     18.32 o
   0   5  11     4902.72     4736.21     89.57 o
   1   5  11      755.87      751.88     19.45 o
   2   5  11     1358.31     1360.11     26.01 o
   3   5  11      256.14      277.72     17.92 o
   4   5  11     1509.47     1517.49     33.50 o
   5   5  11      203.05      153.50     52.81 o
   6   5  11     4841.51     4992.94    289.26 o
   7   5  11      108.27      127.57     21.07 o
   8   5  11       86.10      116.53     16.43 o
   9   5  11      311.60      346.17     32.18 o
  10   5  11      643.12      595.72     39.67 o
  11   5  11      859.23      816.22     48.45 o
 -11   6  11     2217.94     2250.93     58.38 o
 -10   6  11      968.48     1011.30     31.13 o
  -9   6  11       29.45       13.55      8.96 o
  -8   6  11       61.87       89.58     13.74 o
  -7   6  11     2173.26     2152.63     46.19 o
  -6   6  11      317.41      349.23     19.35 o
  -5   6  11     2410.72     2407.55     48.26 o
  -4   6  11      194.03      205.24     11.46 o
  -3   6  11       22.60       34.91      8.61 o
  -2   6  11       52.75       64.92     11.80 o
  -1   6  11     7058.63     6961.79    140.64 o
   0   6  11      334.00      367.28     16.24 o
   1   6  11     3842.13     3737.53     43.77 o
   2   6  11       69.34       83.51     10.28 o
   3   6  11      649.08      629.21     20.58 o
   4   6  11      397.20      452.69     21.56 o
   5   6  11     3229.64     3132.29     63.66 o
   6   6  11      165.09      190.41     23.52 o
   7   6  11     1103.58     1105.82     50.13 o
   8   6  11      609.81      537.19     47.83 o
   9   6  11       21.88       29.72     17.88 o
  10   6  11       36.65       59.57     21.67 o
 -10   7  11      918.74      967.53     57.35 o
  -9   7  11     1093.18     1103.87     36.11 o
  -8   7  11      211.00      201.05     25.89 o
  -7   7  11        5.12       11.52     13.54 o
  -6   7  11     2203.64     2258.54    121.07 o
  -5   7  11     3804.25     3736.08    172.20 o
  -4   7  11     1403.67     1243.04     74.28 o
  -3   7  11      961.43      891.55     28.01 o
  -2   7  11      548.32      570.28     20.20 o
  -1   7  11     1140.92     1064.43     56.96 o
   0   7  11     3643.98     3582.44     63.99 o
   1   7  11     2489.91     2470.93     38.03 o
   2   7  11      549.68      605.99     21.25 o
   3   7  11     2314.97     2327.58     38.74 o
   4   7  11     1010.99      957.08     31.00 o
   5   7  11       21.89       31.11     11.63 o
   6   7  11     1301.97     1311.60     69.25 o
   7   7  11      299.93      251.71     29.72 o
   8   7  11      194.86      190.18     28.51 o
   9   7  11     1946.96     1887.23     70.56 o
  -8   8  11      520.48      487.43     32.21 o
  -7   8  11      561.61      603.27     33.76 o
  -6   8  11      105.85      128.38     26.65 o
  -5   8  11     1317.26     1218.68     53.10 o
  -4   8  11     2214.79     2084.29     61.57 o
  -3   8  11       29.63       21.83     15.30 o
  -2   8  11     1488.99     1455.28     37.15 o
  -1   8  11     1452.40     1450.05     37.60 o
   0   8  11      471.65      497.75     24.87 o
   1   8  11      262.86      272.33     20.11 o
   2   8  11     1227.13     1220.73     35.29 o
   3   8  11       27.43       36.52     12.34 o
   4   8  11     1865.72     1827.07     52.28 o
   5   8  11      355.84      395.64     24.06 o
   6   8  11      873.01      856.53     47.64 o
   7   8  11       14.39       21.60     19.02 o
  -6   9  11      196.32      220.22     28.06 o
  -5   9  11     2077.65     1969.21     96.61 o
  -4   9  11       40.80       46.86     19.97 o
  -3   9  11     1290.42     1302.04     48.88 o
  -2   9  11        6.06       30.07     16.73 o
  -1   9  11      947.73      952.86     36.62 o
   0   9  11      154.04      183.81     19.01 o
   1   9  11     2552.77     2514.07     63.46 o
   2   9  11      225.12      218.74     21.84 o
   3   9  11     2471.69     2381.48     91.63 o
   4   9  11       32.04       46.00     13.69 o
   5   9  11        7.94       31.83     16.43 o
 -12   0  12     1681.63     1773.37     62.11 o
 -10   0  12    12252.52    12030.88    177.30 o
  -8   0  12      873.54      879.31     53.65 o
  -6   0  12    10020.02    10033.71    343.93 o
  -4   0  12     3593.09     3014.56    210.64 o
  -2   0  12       11.08        2.52      6.85 o
   0   0  12    19593.00    18709.28    419.91 o
   2   0  12      332.26      249.66     15.69 o
   4   0  12     3111.23     3388.15     81.86 o
   6   0  12     2875.40     2935.49     56.34 o
   8   0  12     5605.63     5634.49     67.93 o
  10   0  12        0.01        5.69     10.56 o
  12   0  12      777.31      517.09    229.13 o
 -13   1  12      414.81      445.07     26.18 o
 -12   1  12      547.80      553.12     25.88 o
 -11   1  12     6589.64     6294.34    123.47 o
 -10   1  12      182.84      207.43     15.36 o
  -9   1  12      391.39      387.71     16.86 o
  -8   1  12     3328.21     3538.60    136.41 o
  -7   1  12     2020.03     2031.58     72.52 o
  -6   1  12      803.86      793.36     16.77 o
  -5   1  12    21434.20    20954.69    613.60 o
  -4   1  12       58.16       59.38      8.77 o
  -3   1  12       16.21       35.64      5.76 o
  -2   1  12     1030.97      938.02     35.32 o
  -1   1  12     2323.46     2164.74     56.94 o
   0   1  12       37.85       40.32      6.67 o
   1   1  12    10520.97    10649.32     53.73 o
   2   1  12       26.20       16.48      3.97 o
   3   1  12     2941.53     2909.18     42.06 o
   4   1  12      751.68      686.87     18.66 o
   5   1  12     1736.29     1703.97     29.31 o
   6   1  12      893.82      887.11     23.04 o
   7   1  12      871.02      923.79     29.09 o
   8   1  12      837.32      812.57     21.35 o
   9   1  12     2783.98     2843.45     44.40 o
  10   1  12      680.84      590.46     38.58 o
  11   1  12      834.03      876.86     26.13 o
  12   1  12      289.60      312.94     24.11 o
 -13   2  12     2968.01     2860.67     60.14 o
 -12   2  12      594.34      611.03     27.52 o
 -11   2  12       21.16       23.28     10.22 o
 -10   2  12     3629.48     3589.89     76.79 o
  -9   2  12     1579.28     1582.74     33.09 o
  -8   2  12      511.90      510.66     22.43 o
  -7   2  12     5443.60     5323.90     60.30 o
  -6   2  12     4659.13     4778.66    156.98 o
  -5   2  12       80.20       78.35      7.31 o
  -4   2  12     1259.15     1184.49     23.06 o
  -3   2  12     7072.71     6906.99    215.02 o
  -2   2  12      191.19      191.03      9.21 o
  -1   2  12     3220.73     2931.52     58.69 o
   0   2  12     8915.73     8813.93    148.85 o
   1   2  12      192.63      195.07     14.47 o
   2   2  12        0.79        2.82      2.91 o
   3   2  12     8914.98     9044.22     42.74 o
   4   2  12       61.92       62.24      6.10 o
   5   2  12     2366.52     2407.55     31.83 o
   6   2  12      216.87      247.27     17.31 o
   7   2  12      168.72      170.07     11.45 o
   8   2  12     1123.67     1141.69     29.73 o
   9   2  12     1258.40     1319.07     27.43 o
  10   2  12       20.75       16.41      9.66 o
  11   2  12     2445.91     2540.25     57.09 o
  12   2  12      227.15      222.64     22.43 o
 -13   3  12      289.25      316.05     24.10 o
 -12   3  12     1982.05     2004.83     49.28 o
 -11   3  12      823.21      847.77     29.16 o
 -10   3  12      440.44      430.53     19.73 o
  -9   3  12        2.49       27.18      9.31 o
  -8   3  12    10527.33     9937.21    157.47 o
  -7   3  12       15.43       13.97      8.90 o
  -6   3  12     1699.55     1715.38     51.35 o
  -5   3  12     1120.21     1034.69     31.66 o
  -4   3  12     1789.92     1734.21     48.46 o
  -3   3  12     1793.03     1802.66     66.02 o
  -2   3  12    10202.77     9762.16    274.72 o
  -1   3  12       25.08       14.04      3.05 o
   0   3  12      619.23      605.55     19.07 o
   1   3  12      162.79      189.66     12.57 o
   2   3  12     4322.81     4231.77     60.27 o
   3   3  12        0.55        4.19      4.82 o
   4   3  12     4979.03     4996.81     55.29 o
   5   3  12      789.79      759.82     19.12 o
   6   3  12     1789.37     1814.52     41.82 o
   7   3  12      128.66      128.17     33.03 o
   8   3  12     1546.50     1588.24     50.38 o
   9   3  12       47.69       73.82     11.97 o
  10   3  12     2996.60     3031.46     87.43 o
  11   3  12       60.03       79.83     16.64 o
  12   3  12      585.79      635.51     42.76 o
 -12   4  12        5.95        3.69     10.61 o
 -11   4  12      209.29      192.88     16.37 o
 -10   4  12       82.39       79.43     12.24 o
  -9   4  12     1958.38     1829.22     40.44 o
  -8   4  12     1261.39     1267.45     32.40 o
  -7   4  12     7178.40     6846.32    105.88 o
  -6   4  12      153.76      152.27     13.00 o
  -5   4  12       13.05       24.36      6.13 o
  -4   4  12     1909.70     1988.76     56.63 o
  -3   4  12     7627.06     7359.30    158.70 o
  -2   4  12        0.17        4.02      4.71 o
  -1   4  12        6.73       14.99      6.00 o
   0   4  12      164.73      140.27      9.29 o
   1   4  12      606.97      626.03     21.67 o
   2   4  12     4305.60     4123.31     47.67 o
   3   4  12     5606.15     5526.84    156.26 o
   4   4  12      411.20      413.11     14.30 o
   5   4  12     1568.90     1542.29     31.13 o
   6   4  12      597.83      580.52     23.43 o
   7   4  12       20.62       38.27     12.38 o
   8   4  12      323.30      341.83     22.37 o
   9   4  12     1800.82     1762.25    100.68 o
  10   4  12      132.70      141.94     24.06 o
  11   4  12     3222.05     3136.05     85.65 o
 -11   5  12      576.69      564.89     24.46 o
 -10   5  12      584.29      603.38     24.31 o
  -9   5  12     1625.58     1554.65     53.33 o
  -8   5  12     3282.12     3159.06     61.32 o
  -7   5  12        5.87        2.00      9.42 o
  -6   5  12      559.75      571.54     25.82 o
  -5   5  12     1902.49     1928.49     57.51 o
  -4   5  12     1272.47     1269.43     42.84 o
  -3   5  12     1620.11     1615.76     31.14 o
  -2   5  12     3686.21     3635.80     68.76 o
  -1   5  12        2.67       13.16      7.37 o
   0   5  12       16.10       24.44      7.46 o
   1   5  12     1380.03     1447.99     34.06 o
   2   5  12     1987.54     1989.94     45.38 o
   3   5  12     3097.88     3113.48     57.72 o
   4   5  12       39.76       52.91     10.53 o
   5   5  12      313.82      307.33     19.35 o
   6   5  12     1544.78     1546.45     58.81 o
   7   5  12     2029.15     2053.79    120.83 o
   8   5  12      151.13      169.76     18.77 o
   9   5  12      868.70      853.21     44.88 o
  10   5  12      606.92      577.87     40.49 o
 -10   6  12     1267.12     1190.95     67.35 o
  -9   6  12       13.66       22.37     12.37 o
  -8   6  12       81.17       73.83     13.42 o
  -7   6  12       42.10       39.09     11.51 o
  -6   6  12     1526.47     1525.68     33.91 o
  -5   6  12      663.12      697.20     23.10 o
  -4   6  12     3484.78     3595.94    107.93 o
  -3   6  12     1049.46     1067.28     35.30 o
  -2   6  12      509.92      488.94     21.63 o
  -1   6  12     1338.02     1331.33     43.05 o
   0   6  12     1110.51     1176.51     26.54 o
   1   6  12      198.94      180.30     12.69 o
   2   6  12     3431.28     3367.54     72.17 o
   3   6  12      228.52      245.45     14.93 o
   4   6  12     1404.48     1371.77     38.44 o
   5   6  12      321.57      268.74     59.83 o
   6   6  12      591.17      617.02     35.84 o
   7   6  12       39.71       44.80     18.47 o
   8   6  12     1845.30     1683.25     62.09 o
   9   6  12       71.10      131.57     34.72 o
  -9   7  12      986.89      983.19     41.62 o
  -8   7  12       13.91        5.56     14.89 o
  -7   7  12       73.88       83.31     17.53 o
  -6   7  12     1288.25     1370.88     53.20 o
  -5   7  12     2491.31     2381.29     84.80 o
  -4   7  12       30.87       12.43     15.95 o
  -3   7  12      541.26      555.27     24.08 o
  -2   7  12      925.52      955.01     29.70 o
  -1   7  12      149.02      152.11     16.20 o
   0   7  12     1311.06     1316.49     34.62 o
   1   7  12      953.39      959.70     30.62 o
   2   7  12       19.39       13.29     10.77 o
   3   7  12     1018.38     1001.99     31.48 o
   4   7  12     3277.42     3293.12     86.28 o
   5   7  12       20.18       27.75     11.56 o
   6   7  12       87.78       90.04     16.86 o
   7   7  12     1011.56      932.45     52.89 o
   8   7  12       22.70       62.06     21.11 o
  -8   8  12       13.60       20.84     17.06 o
  -7   8  12     1702.98     1654.27    103.16 o
  -6   8  12      558.74      613.24     43.21 o
  -5   8  12     1093.29     1043.43     43.96 o
  -4   8  12      279.00      301.68     26.98 o
  -3   8  12      135.49      144.24     20.90 o
  -2   8  12       20.29       42.98     13.53 o
  -1   8  12     4300.42     4256.60     62.52 o
   0   8  12      345.17      367.27     22.57 o
   1   8  12       65.86       63.71     13.54 o
   2   8  12       91.18      108.89     15.71 o
   3   8  12      522.79      522.16     28.74 o
   4   8  12       84.34      133.36     17.52 o
   5   8  12     2487.31     2461.09     95.96 o
   6   8  12      184.78      161.23     26.97 o
   7   8  12       66.19       68.91     22.70 o
  -5   9  12      206.74      285.70     29.72 o
  -4   9  12        6.81       22.88     17.87 o
  -3   9  12      466.27      486.27     33.23 o
  -2   9  12     1591.52     1543.26     75.60 o
  -1   9  12       53.13       73.61     15.88 o
   0   9  12     1389.86     1420.28     40.14 o
   1   9  12       49.45       64.58     15.04 o
   2   9  12       19.52       29.24     13.21 o
   3   9  12       52.59       73.42     15.67 o
   4   9  12     2961.60     2883.78     69.22 o
 -13   0  13        6.78       20.32     20.47 o
 -11   0  13        3.86       22.43     15.21 o
  -9   0  13     1630.06     1634.76     93.50 o
  -7   0  13     3473.24     3631.36    162.80 o
  -5   0  13       40.06       50.73     10.13 o
  -3   0  13     1044.13      993.90     40.70 o
  -1   0  13     9921.14     9363.87    328.59 o
   1   0  13      193.08      236.84     12.36 o
   3   0  13     7962.86     7562.47     80.08 o
   5   0  13     1929.31     1633.98    292.27 o
   7   0  13      871.37      912.24     35.52 o
   9   0  13     8507.21     8612.29    351.83 o
  11   0  13       45.86       51.51     23.46 o
 -13   1  13      223.96      240.25     21.40 o
 -12   1  13       29.48       23.66     11.14 o
 -11   1  13      383.70      372.63     22.27 o
 -10   1  13     1019.07     1050.00     26.79 o
  -9   1  13      723.93      695.31     21.35 o
  -8   1  13      262.85      278.09     12.47 o
  -7   1  13      398.36      425.54     16.22 o
  -6   1  13      869.40      937.82     23.89 o
  -5   1  13     1609.98     1592.83     46.45 o
  -4   1  13     1358.26     1434.52     48.53 o
  -3   1  13      965.42      963.68     35.49 o
  -2   1  13     7694.75     7254.56    304.36 o
  -1   1  13     1062.06      957.68     27.24 o
   0   1  13     1864.26     1882.44     23.39 o
   1   1  13     4410.34     4346.78     74.66 o
   2   1  13      712.63      659.70     12.99 o
   3   1  13      328.32      307.83     11.22 o
   4   1  13     8113.31     7903.75    146.51 o
   5   1  13      836.04      789.00     21.43 o
   6   1  13      251.23      238.34     14.11 o
   7   1  13     2591.18     2626.55     54.17 o
   8   1  13     3092.76     3066.24    123.68 o
   9   1  13        5.03       23.10     10.66 o
  10   1  13     1412.89     1293.70     85.91 o
  11   1  13      592.77      587.20     22.41 o
  12   1  13       14.96       15.56     15.38 o
 -13   2  13        3.59       14.76     12.55 o
 -12   2  13     1609.32     1565.72     42.46 o
 -11   2  13        9.28        6.42      9.31 o
 -10   2  13      389.26      438.14     19.73 o
  -9   2  13      120.92      121.41     12.23 o
  -8   2  13       14.98       12.01      7.71 o
  -7   2  13      388.74      435.08     17.22 o
  -6   2  13     1143.86     1266.77     44.07 o
  -5   2  13       10.31        9.59      6.16 o
  -4   2  13     3290.67     3299.83    113.05 o
  -3   2  13       96.35      159.66     13.53 o
  -2   2  13      293.36      285.90     11.02 o
  -1   2  13     5510.96     4312.13    599.00 o
   0   2  13    10186.49    10305.00    172.13 o
   1   2  13      939.83      768.00    129.11 o
   2   2  13     2215.06     2168.26     21.41 o
   3   2  13     3182.54     3009.54     31.88 o
   4   2  13       67.87       77.77      6.51 o
   5   2  13     1367.95     1357.02     34.01 o
   6   2  13     5880.00     6056.10    147.86 o
   7   2  13      100.88      117.98     14.66 o
   8   2  13     1876.28     1808.56     38.90 o
   9   2  13     1813.86     1826.87     59.70 o
  10   2  13      279.95      327.83     20.04 o
  11   2  13      110.93      127.89     15.71 o
  12   2  13     1543.86     1676.64     50.09 o
 -12   3  13      148.74      169.19     18.90 o
 -11   3  13      913.49      897.17     27.92 o
 -10   3  13        4.85       -0.70      8.70 o
  -9   3  13      348.10      344.14     17.89 o
  -8   3  13       14.72       28.28      9.31 o
  -7   3  13     1069.28      934.64     91.21 o
  -6   3  13     1222.42     1249.60     21.62 o
  -5   3  13     1506.74     1603.14     30.55 o
  -4   3  13      842.06      879.37     31.69 o
  -3   3  13      600.67      572.79     14.74 o
  -2   3  13      295.12      300.10     10.83 o
  -1   3  13     2335.42     2354.77     32.64 o
   0   3  13     2125.38     2050.18     40.74 o
   1   3  13     7880.60     7820.70     65.25 o
   2   3  13     2013.05     2082.11     48.13 o
   3   3  13      243.71      278.33     19.97 o
   4   3  13     2732.59     2568.41     35.06 o
   5   3  13     2728.03     2630.79     40.29 o
   6   3  13      153.38      172.80     12.98 o
   7   3  13     5410.38     5489.32     74.48 o
   8   3  13       60.12       57.28     10.84 o
   9   3  13       59.42       62.39     12.02 o
  10   3  13        6.88       17.66     10.92 o
  11   3  13     2291.52     2348.68     73.82 o
 -12   4  13      622.57      640.75     26.64 o
 -11   4  13      935.25      960.60     31.15 o
 -10   4  13       56.24       59.54     11.85 o
  -9   4  13     1480.99     1438.36     41.32 o
  -8   4  13        0.50        1.24      8.05 o
  -7   4  13      157.81      176.28     14.94 o
  -6   4  13       42.10       55.12      9.98 o
  -5   4  13      370.71      389.55     13.95 o
  -4   4  13     1152.61     1188.43     28.47 o
  -3   4  13     5079.13     4913.62    100.35 o
  -2   4  13       47.05       46.05      6.26 o
  -1   4  13      251.27      240.57     11.03 o
   0   4  13     1216.55     1148.35     34.12 o
   1   4  13     1305.71     1268.83     30.63 o
   2   4  13     3409.91     3251.44     34.03 o
   3   4  13      182.69      205.71     14.99 o
   4   4  13       37.79       57.62     13.54 o
   5   4  13       14.78       24.23     10.57 o
   6   4  13     6937.38     6978.26    264.19 o
   7   4  13     1115.33      999.91     34.33 o
   8   4  13      346.14      357.99     23.42 o
   9   4  13      226.00      258.71     21.92 o
  10   4  13      250.86      264.50     40.47 o
  11   4  13      130.34      168.31     27.15 o
 -11   5  13      236.19      244.25     19.13 o
 -10   5  13     1642.83     1678.05     51.30 o
  -9   5  13      241.12      195.13     40.16 o
  -8   5  13     3040.26     3038.71     69.83 o
  -7   5  13       60.74       69.40     12.42 o
  -6   5  13      105.00      114.01     14.42 o
  -5   5  13      492.65      470.56     19.78 o
  -4   5  13     2842.97     2940.12     74.18 o
  -3   5  13     1192.00     1179.75     25.89 o
  -2   5  13     4660.73     4643.44    115.59 o
  -1   5  13      224.86      174.23     31.02 o
   0   5  13        4.93       13.32      9.43 o
   1   5  13     3478.21     3293.45     57.09 o
   2   5  13     3517.95     3452.70     78.07 o
   3   5  13        0.42        9.57      7.63 o
   4   5  13     1175.45     1110.41     38.16 o
   5   5  13       48.30       54.63     11.57 o
   6   5  13       57.24       37.66     18.87 o
   7   5  13     1831.25     1833.31     88.05 o
   8   5  13     2145.86     2112.25    112.17 o
   9   5  13        5.95       10.51     14.35 o
  10   5  13     1032.25      954.14    110.84 o
 -10   6  13      457.79      391.68     50.36 o
  -9   6  13     2398.00     2499.63     57.95 o
  -8   6  13       90.64      111.32     15.03 o
  -7   6  13      495.08      484.16     28.88 o
  -6   6  13     1999.24     1997.04     63.44 o
  -5   6  13      785.44      807.84     42.11 o
  -4   6  13        0.51        2.68      9.45 o
  -3   6  13     6672.14     6631.29    223.13 o
  -2   6  13     1526.96     1469.73     64.62 o
  -1   6  13     3500.98     3275.62     60.32 o
   0   6  13     1486.22     1428.71     34.26 o
   1   6  13     1320.24     1298.03     32.82 o
   2   6  13      370.57      398.89     20.92 o
   3   6  13     4346.92     4231.86     71.89 o
   4   6  13     1535.61     1542.25     37.30 o
   5   6  13      906.81      897.97     38.17 o
   6   6  13      144.61      155.02     18.40 o
   7   6  13      387.80      425.10     31.80 o
   8   6  13        6.45       16.39     15.47 o
   9   6  13     2224.00     2070.60     88.30 o
  -9   7  13      195.07      207.38     24.97 o
  -8   7  13     1802.95     1800.31     51.99 o
  -7   7  13      570.66      586.95     31.58 o
  -6   7  13       61.35       62.42     15.65 o
  -5   7  13     1776.85     1747.46     75.09 o
  -4   7  13     1118.57     1056.22     65.32 o
  -3   7  13      571.08      548.07     24.21 o
  -2   7  13     2299.85     2229.97     61.14 o
  -1   7  13     5388.40     5118.69    111.35 o
   0   7  13      249.05      252.01     18.81 o
   1   7  13       96.34       98.99     14.48 o
   2   7  13     1329.55     1266.53     34.78 o
   3   7  13      522.55      504.89     24.59 o
   4   7  13     2280.04     2206.85     75.40 o
   5   7  13     2286.80     2127.97     55.70 o
   6   7  13        7.13        3.22     12.48 o
   7   7  13       13.03       10.44     19.32 o
   8   7  13     1497.47     1384.76     60.62 o
  -7   8  13      302.78      316.66     31.04 o
  -6   8  13     4329.34     4014.35    167.42 o
  -5   8  13       14.79       45.07     19.29 o
  -4   8  13        8.47        9.86     16.05 o
  -3   8  13       86.72       62.17     18.44 o
  -2   8  13     1722.59     1670.89     40.55 o
  -1   8  13      323.96      322.60     21.45 o
   0   8  13     3246.72     3190.28     66.12 o
   1   8  13       25.73       30.70     13.94 o
   2   8  13        8.19       12.17     11.63 o
   3   8  13      740.90      735.89     33.72 o
   4   8  13     2577.22     2498.76     58.28 o
   5   8  13      570.38      494.36     44.95 o
   6   8  13      829.61      836.40     48.58 o
  -5   9  13     2225.58     2180.09     95.86 o
  -4   9  13      136.11      147.56     24.66 o
  -3   9  13      420.63      419.31     32.22 o
  -2   9  13       43.93       45.47     19.09 o
  -1   9  13     3087.18     3051.91     57.77 o
   0   9  13       60.48       70.18     15.68 o
   1   9  13      500.73      516.26     27.42 o
   2   9  13       26.32       34.29     14.34 o
   3   9  13        0.47       16.29     13.55 o
   4   9  13      279.53      309.90     23.89 o
 -12   0  14     1607.79     1565.03     73.59 o
 -10   0  14       97.17      122.18     20.63 o
  -8   0  14     4455.76     4466.39    242.11 o
  -6   0  14    14065.42    14029.66    712.12 o
  -4   0  14     2100.09     1948.00    146.71 o
  -2   0  14     3043.96     3115.88     73.13 o
   0   0  14     4325.04     4248.12     46.27 o
   2   0  14      522.42      529.66     23.44 o
   4   0  14    20117.74    18343.37   1736.39 o
   6   0  14        1.36       22.48     15.18 o
   8   0  14      878.77      861.26     43.92 o
  10   0  14     3698.82     3845.48    204.43 o
  12   0  14      259.41      248.97     27.96 o
 -13   1  14      674.75      657.81     30.94 o
 -12   1  14      110.00      124.37     16.57 o
 -11   1  14     1875.38     1917.94     44.41 o
 -10   1  14     1075.22     1047.29     37.83 o
  -9   1  14     1701.70     1678.41     42.84 o
  -8   1  14     1104.01     1072.71     39.07 o
  -7   1  14     6440.43     6866.13    206.25 o
  -6   1  14     1433.97     1451.79     43.45 o
  -5   1  14      644.39      643.28     17.29 o
  -4   1  14     4176.62     3771.17    225.87 o
  -3   1  14      738.65      733.55     17.09 o
  -2   1  14        3.99       -4.98      8.14 o
  -1   1  14    26574.11    25199.43    557.28 o
   0   1  14      776.49      727.63     16.23 o
   1   1  14     1154.84     1155.85     19.42 o
   2   1  14     8138.81     8157.22     49.19 o
   3   1  14     6376.92     6249.61     52.79 o
   4   1  14        3.75       -1.70      6.00 o
   5   1  14     6233.33     6578.51     59.28 o
   6   1  14     2503.99     2572.91     53.59 o
   7   1  14       39.01       50.40      9.97 o
   8   1  14      254.23      236.84     38.97 o
   9   1  14     4614.78     4785.19    107.14 o
  10   1  14        3.02        3.85     11.24 o
  11   1  14      149.90      115.00     36.24 o
  12   1  14      272.25      279.61     24.31 o
 -13   2  14        3.13       -6.03     12.33 o
 -12   2  14      205.90      212.46     19.94 o
 -11   2  14      822.73      818.63     30.74 o
 -10   2  14      145.41      163.96     16.12 o
  -9   2  14     1977.39     2005.82     39.11 o
  -8   2  14      326.98      298.93     15.59 o
  -7   2  14     1518.58     1460.87     29.27 o
  -6   2  14     3723.22     3852.76    164.52 o
  -5   2  14     4635.23     4806.87    138.05 o
  -4   2  14      532.05      518.03     16.30 o
  -3   2  14     8112.23     7993.51    230.11 o
  -2   2  14     5359.96     4612.90    564.68 o
  -1   2  14      663.97      644.35     16.15 o
   0   2  14     2311.59     2418.11     41.91 o
   1   2  14    16314.53    16333.13    364.07 o
   2   2  14     1442.33     1284.77     87.72 o
   3   2  14     3080.43     3114.13     38.16 o
   4   2  14     6624.66     6604.99     68.78 o
   5   2  14     1411.69     1443.17     36.78 o
   6   2  14        0.36       11.15      7.52 o
   7   2  14     4255.01     4312.30    119.61 o
   8   2  14      198.87      230.57     16.15 o
   9   2  14        1.23       12.43      9.48 o
  10   2  14     1507.79     1638.75     38.80 o
  11   2  14      411.47      428.49     23.35 o
 -12   3  14      416.67      424.75     25.57 o
 -11   3  14      175.99      163.99     15.55 o
 -10   3  14     1419.87     1420.23     40.20 o
  -9   3  14       86.71       81.56     11.66 o
  -8   3  14      667.79      680.96     22.17 o
  -7   3  14      882.73      871.03     30.95 o
  -6   3  14     1920.41     1970.58     41.72 o
  -5   3  14      672.21      603.74     16.61 o
  -4   3  14    11711.13    11501.57    339.75 o
  -3   3  14      563.85      491.55     15.88 o
  -2   3  14      201.16      188.76      9.61 o
  -1   3  14     6170.16     6048.90    107.44 o
   0   3  14     4014.22     4060.68     54.71 o
   1   3  14     2671.33     2479.49     37.78 o
   2   3  14    15741.97    15712.39    364.24 o
   3   3  14      194.20      165.88      9.48 o
   4   3  14       13.78       18.84      6.88 o
   5   3  14      165.01      191.27     12.92 o
   6   3  14     6376.62     6345.97    107.01 o
   7   3  14      274.88      269.43     16.85 o
   8   3  14     1075.91     1055.12     33.63 o
   9   3  14     1316.66     1306.05     65.34 o
  10   3  14       14.59       19.32     12.94 o
  11   3  14      555.26      589.17     41.30 o
 -12   4  14      623.79      688.26     28.00 o
 -11   4  14      534.71      559.80     31.74 o
 -10   4  14       59.48       70.30     12.55 o
  -9   4  14     2807.40     2631.10     51.33 o
  -8   4  14     1151.72     1096.15     80.34 o
  -7   4  14      423.76      412.56     23.50 o
  -6   4  14       32.48       35.07      9.48 o
  -5   4  14     2000.58     1950.94     37.62 o
  -4   4  14      526.67      512.85     16.09 o
  -3   4  14     5552.03     5328.75    153.57 o
  -2   4  14      207.60      207.95     13.81 o
  -1   4  14     2822.29     2790.90     42.01 o
   0   4  14      402.22      372.70     18.72 o
   1   4  14     8015.68     7781.08    126.66 o
   2   4  14      892.92      906.36     26.36 o
   3   4  14      334.60      364.63     18.56 o
   4   4  14      201.18      212.45     15.37 o
   5   4  14      487.51      484.97     24.59 o
   6   4  14     1967.95     1826.15     91.46 o
   7   4  14     5662.66     5419.43     98.82 o
   8   4  14       15.05       26.14     12.89 o
   9   4  14      182.83      201.43     22.44 o
  10   4  14      180.52      165.07     26.17 o
 -11   5  14      330.19      358.80     21.53 o
 -10   5  14        3.37        4.90      9.96 o
  -9   5  14      419.42      400.64     20.48 o
  -8   5  14      177.09      216.14     17.79 o
  -7   5  14     3435.63     3451.25    103.73 o
  -6   5  14      159.63      163.47     14.27 o
  -5   5  14      886.45      914.50     32.25 o
  -4   5  14     4267.36     4334.29     84.63 o
  -3   5  14      286.14      322.84     14.84 o
  -2   5  14       61.88       60.14      9.62 o
  -1   5  14      782.18      731.15     24.90 o
   0   5  14     1209.07     1181.53     51.45 o
   1   5  14     2360.84     2303.06     59.01 o
   2   5  14     2925.74     2874.23     46.30 o
   3   5  14      522.01      570.29     23.01 o
   4   5  14      998.36      959.20     37.86 o
   5   5  14     3625.43     3396.23     98.06 o
   6   5  14     1172.90     1186.93     57.11 o
   7   5  14      321.65      337.25     25.94 o
   8   5  14        0.39       11.01     12.29 o
   9   5  14      227.70      214.76     27.80 o
  10   5  14        0.09        8.15     16.30 o
 -10   6  14       16.98       25.14     12.37 o
  -9   6  14       11.80       -0.28     17.30 o
  -8   6  14     1546.46     1554.31     46.69 o
  -7   6  14      286.09      282.83     23.29 o
  -6   6  14     2689.66     2688.79     69.88 o
  -5   6  14      434.17      495.02     34.83 o
  -4   6  14        0.03        5.02     10.75 o
  -3   6  14      565.07      574.00     19.48 o
  -2   6  14     4194.02     4061.48     77.27 o
  -1   6  14      569.11      417.20    100.75 o
   0   6  14     3666.92     3545.26     60.54 o
   1   6  14      162.02      172.07     15.84 o
   2   6  14      371.64      405.16     21.50 o
   3   6  14     1070.39     1061.02     31.64 o
   4   6  14     3705.34     3654.46     85.97 o
   5   6  14        0.40        2.50      9.53 o
   6   6  14     1311.75     1186.16     51.03 o
   7   6  14      343.51      331.01     28.32 o
   8   6  14        3.78       -0.11     15.06 o
   9   6  14      616.58      656.84     57.26 o
  -9   7  14      228.25      225.46     25.78 o
  -8   7  14        1.41      -14.11     14.11 o
  -7   7  14     1979.13     2039.60     76.45 o
  -6   7  14      477.13      503.89     26.43 o
  -5   7  14      753.02      720.88     37.35 o
  -4   7  14      128.94      145.72     22.14 o
  -3   7  14      562.51      573.26     29.81 o
  -2   7  14      694.60      704.71     27.47 o
  -1   7  14     3119.55     3012.53     95.64 o
   0   7  14      446.07      466.33     24.02 o
   1   7  14      332.39      355.98     21.50 o
   2   7  14      154.59      186.06     17.44 o
   3   7  14     1013.16      996.21     32.64 o
   4   7  14      258.82      317.95     21.88 o
   5   7  14     2670.90     2562.96    119.09 o
   6   7  14       72.01       79.24     17.26 o
   7   7  14       55.18       84.32     22.41 o
   8   7  14      949.56      977.61     53.15 o
  -7   8  14      471.53      438.50     34.72 o
  -6   8  14     1111.09     1134.36     68.57 o
  -5   8  14     1939.40     1742.53     54.51 o
  -4   8  14        0.89       -8.05     15.34 o
  -3   8  14      178.36      174.01     23.10 o
  -2   8  14     1251.85     1320.27     37.38 o
  -1   8  14      211.69      275.04     20.86 o
   0   8  14      671.96      708.29     29.46 o
   1   8  14      402.41      441.07     24.27 o
   2   8  14       54.38       78.29     14.86 o
   3   8  14     2716.00     2598.26     52.99 o
   4   8  14     1414.31     1435.65     46.15 o
   5   8  14        0.87       10.37     11.30 o
   6   8  14       56.81       48.40     20.56 o
  -4   9  14     1102.65     1042.47     62.84 o
  -3   9  14        0.25        9.00     17.39 o
  -2   9  14      885.44      932.52     42.82 o
  -1   9  14      859.66      881.63     34.30 o
   0   9  14      696.81      707.72     31.05 o
   1   9  14      163.26      183.42     20.28 o
   2   9  14      958.54      900.99     59.81 o
   3   9  14      160.75      208.23     21.31 o
 -13   0  15      184.31      187.60     28.61 o
 -11   0  15     8026.02     7757.90    123.40 o
  -9   0  15      378.75      383.39     29.00 o
  -7   0  15     1567.38     1725.90     71.73 o
  -5   0  15    12612.54    11835.22    454.40 o
  -3   0  15     1669.01     1617.23    117.74 o
  -1   0  15    12550.73    11708.13    319.62 o
   1   0  15       14.76        2.25      8.90 o
   3   0  15      848.41      792.63     29.99 o
   5   0  15     2175.74     2278.39     78.18 o
   7   0  15     1101.67     1050.16     55.19 o
   9   0  15      545.90      566.08     34.76 o
  11   0  15        0.97       -5.98     17.48 o
 -13   1  15      334.04      347.22     25.19 o
 -12   1  15      580.86      534.27     26.85 o
 -11   1  15      128.73      172.27     17.96 o
 -10   1  15     4638.53     4507.24     65.36 o
  -9   1  15      749.74      732.69     34.26 o
  -8   1  15       48.90       52.47      9.70 o
  -7   1  15     2049.14     2058.29     67.63 o
  -6   1  15     4034.78     4181.16    128.72 o
  -5   1  15        8.59       11.61      7.36 o
  -4   1  15     2375.72     2237.82     57.25 o
  -3   1  15     3389.39     3334.99    106.17 o
  -2   1  15      894.60      862.32     28.10 o
  -1   1  15      147.08      303.14     42.77 o
   0   1  15     7728.62     7557.20     67.01 o
   1   1  15      220.39      266.17     11.43 o
   2   1  15      215.18      236.67     27.52 o
   3   1  15      484.78      519.31     17.59 o
   4   1  15       83.35       88.02     10.06 o
   5   1  15     1885.18     1795.26     32.74 o
   6   1  15     1030.84     1030.80     26.58 o
   7   1  15       48.16       56.90     10.29 o
   8   1  15     2147.44     2161.21     40.70 o
   9   1  15      798.10      884.05     40.30 o
  10   1  15        1.25        7.94     11.83 o
  11   1  15      569.75      577.67     25.98 o
 -12   2  15      210.18      208.16     20.34 o
 -11   2  15     3342.53     3157.66     56.95 o
 -10   2  15      338.83      377.73     19.12 o
  -9   2  15      124.37      127.98     12.85 o
  -8   2  15     2702.36     2721.82     72.17 o
  -7   2  15      383.28      407.94     16.97 o
  -6   2  15      636.96      613.83     28.37 o
  -5   2  15     2853.25     2710.56     68.07 o
  -4   2  15     2327.17     2427.12     78.80 o
  -3   2  15      106.74       94.72      9.05 o
  -2   2  15    10265.92     9857.04    284.55 o
  -1   2  15     2430.58     2364.07     39.17 o
   0   2  15      446.65      456.92     14.09 o
   1   2  15      589.12      650.46     19.65 o
   2   2  15     1351.67     1436.26     18.28 o
   3   2  15      296.42      278.33     15.13 o
   4   2  15     1377.01     1349.56     36.18 o
   5   2  15      769.34      808.71     22.48 o
   6   2  15      921.93      918.46     24.97 o
   7   2  15      110.38      121.31     15.89 o
   8   2  15      786.69      879.73     24.74 o
   9   2  15      428.04      456.05     22.13 o
  10   2  15     2243.89     2210.60     64.65 o
  11   2  15       42.02       57.77     13.98 o
 -12   3  15      301.36      328.89     23.76 o
 -11   3  15       15.13        8.02     10.14 o
 -10   3  15      859.07      839.59     26.37 o
  -9   3  15     1788.02     1807.73     59.46 o
  -8   3  15       10.13       14.58      9.00 o
  -7   3  15     2933.05     2747.35     93.13 o
  -6   3  15       74.75       85.81      9.17 o
  -5   3  15       25.67       37.60      7.72 o
  -4   3  15       13.52       20.79      7.20 o
  -3   3  15     7035.03     7024.27    194.26 o
  -2   3  15     2104.55     2005.05     52.96 o
  -1   3  15     2033.99     2068.85     42.36 o
   0   3  15        0.11        5.21      4.86 o
   1   3  15        6.64       -0.14      8.24 o
   2   3  15     1713.92     1668.31     32.91 o
   3   3  15     1895.28     1887.90     24.72 o
   4   3  15      276.28      291.16     13.95 o
   5   3  15     1649.28     1664.15     40.69 o
   6   3  15        0.33        7.12      9.22 o
   7   3  15      105.94      106.24     18.86 o
   8   3  15      283.45      296.91     23.01 o
   9   3  15     1350.03     1281.87     52.48 o
  10   3  15      312.26      369.34     25.64 o
  11   3  15     1081.87     1057.88     52.68 o
 -11   4  15       76.07       73.82     13.31 o
 -10   4  15      283.80      295.46     18.65 o
  -9   4  15      261.01      262.23     24.92 o
  -8   4  15     5326.08     5254.36    116.43 o
  -7   4  15      962.45      976.86     42.15 o
  -6   4  15       46.29       40.84     10.10 o
  -5   4  15     1056.72     1102.15     38.56 o
  -4   4  15      956.80      942.89     25.33 o
  -3   4  15      143.95      163.21     10.03 o
  -2   4  15      883.90      903.10     36.55 o
  -1   4  15     2968.97     2968.32     47.55 o
   0   4  15      360.34      354.34     18.81 o
   1   4  15     1327.40     1290.46     30.66 o
   2   4  15      708.13      709.32     24.20 o
   3   4  15     1013.70      946.39     24.35 o
   4   4  15      283.50      295.46     17.29 o
   5   4  15      559.90      580.71     26.90 o
   6   4  15      183.02      192.62     24.16 o
   7   4  15     1505.70     1553.08     80.10 o
   8   4  15      110.96      100.58     17.49 o
   9   4  15      385.12      402.69     26.63 o
  10   4  15      908.20      871.07     69.91 o
 -11   5  15       17.45       14.25     11.18 o
 -10   5  15      765.73      639.27     96.67 o
  -9   5  15      193.77      237.98     19.77 o
  -8   5  15      478.80      494.05     23.71 o
  -7   5  15        2.56        8.28      9.81 o
  -6   5  15     4819.44     4710.64    121.22 o
  -5   5  15        0.29       -0.44      9.76 o
  -4   5  15      985.82     1016.28     25.33 o
  -3   5  15      843.05      895.54     29.75 o
  -2   5  15     4632.37     4526.64    143.47 o
  -1   5  15      182.66      154.99     14.27 o
   0   5  15     4613.25     4507.42    120.02 o
   1   5  15      170.15      163.63     14.94 o
   2   5  15      376.82      373.00     19.65 o
   3   5  15       34.70       44.55     10.84 o
   4   5  15      907.24      900.83     29.04 o
   5   5  15        0.71       12.55     11.61 o
   6   5  15     2788.72     2843.96     97.10 o
   7   5  15      132.66       79.26     42.46 o
   8   5  15      257.61      277.02     23.59 o
   9   5  15      268.16      287.22     31.21 o
 -10   6  15      142.60      168.49     20.70 o
  -9   6  15       47.06       48.32     17.46 o
  -8   6  15      316.20      370.68     27.26 o
  -7   6  15     2093.92     2136.25    106.88 o
  -6   6  15      233.78      250.68     21.68 o
  -5   6  15     3331.53     3218.68    122.48 o
  -4   6  15        8.29       11.96     10.42 o
  -3   6  15        3.11       12.92     10.59 o
  -2   6  15      531.21      570.90     24.54 o
  -1   6  15     4033.13     3166.27    381.03 o
   0   6  15        0.04        5.71     10.17 o
   1   6  15     4597.77     4386.82     87.89 o
   2   6  15        3.96        1.02     10.00 o
   3   6  15      123.35      148.59     15.77 o
   4   6  15     1241.11     1225.41     47.66 o
   5   6  15     2165.89     2163.32     59.72 o
   6   6  15       37.31       42.68     14.81 o
   7   6  15     1922.87     1887.90     92.03 o
   8   6  15      880.30      857.17     48.52 o
  -8   7  15      142.18      149.62     22.29 o
  -7   7  15       65.05       76.09     17.78 o
  -6   7  15     3464.98     3217.33    177.41 o
  -5   7  15      254.89      311.54     27.94 o
  -4   7  15      781.06      773.33     37.14 o
  -3   7  15      326.48      353.55     21.56 o
  -2   7  15      660.02      684.28     27.07 o
  -1   7  15     2612.44     2392.02     95.17 o
   0   7  15     2621.20     2502.74     48.34 o
   1   7  15      522.30      480.08     24.27 o
   2   7  15      816.49      809.48     29.77 o
   3   7  15     1553.66     1504.12     46.80 o
   4   7  15      502.63      487.66     27.53 o
   5   7  15       60.19       83.10     15.61 o
   6   7  15     1485.56     1355.89     72.44 o
   7   7  15      430.59      451.11     38.01 o
  -7   8  15      295.71      324.75     52.59 o
  -6   8  15      345.67      351.93     32.44 o
  -5   8  15     1208.88     1185.27     48.13 o
  -4   8  15      827.50      724.72     38.15 o
  -3   8  15       11.51       36.54     16.72 o
  -2   8  15     1846.20     1807.78     46.24 o
  -1   8  15      514.01      488.73     25.13 o
   0   8  15       56.93       25.97     13.15 o
   1   8  15      461.43      446.52     24.81 o
   2   8  15      695.45      608.92     36.78 o
   3   8  15       95.92      123.97     20.65 o
   4   8  15     3502.63     3501.65    150.46 o
   5   8  15      171.53      179.69     20.27 o
  -4   9  15       10.98       26.64     19.13 o
  -3   9  15     1155.08     1079.46     47.25 o
  -2   9  15       53.78       60.01     19.82 o
  -1   9  15     1814.35     1814.70     46.66 o
   0   9  15        1.09       18.94     13.66 o
   1   9  15     1074.67     1103.58     38.06 o
   2   9  15      286.03      302.79     23.87 o
 -12   0  16      353.68      372.16     34.03 o
 -10   0  16     6503.97     6205.81    106.64 o
  -8   0  16      529.08      487.41     43.99 o
  -6   0  16     3017.33     2925.70    110.84 o
  -4   0  16     5283.78     4870.26    430.93 o
  -2   0  16     4365.86     3833.32    400.44 o
   0   0  16     3241.73     3110.07     39.53 o
   2   0  16    12041.36    11847.24    145.56 o
   4   0  16     4015.55     4008.44     66.97 o
   6   0  16     2427.79     2628.38     88.76 o
   8   0  16     7461.63     7779.31    258.01 o
  10   0  16        2.37        0.46     17.48 o
 -12   1  16      258.85      244.94     21.35 o
 -11   1  16     4257.53     4349.83     66.87 o
 -10   1  16       87.55      117.25     15.16 o
  -9   1  16      168.03      192.42     20.48 o
  -8   1  16     2203.35     2133.35     53.70 o
  -7   1  16       72.21       72.10      9.07 o
  -6   1  16       84.70       86.30      9.17 o
  -5   1  16     7550.67     7299.59    259.49 o
  -4   1  16      193.67      175.88     11.65 o
  -3   1  16     1235.98     1354.96     37.40 o
  -2   1  16      248.93      240.57     10.49 o
  -1   1  16       28.72       35.87      7.86 o
   0   1  16      874.63      933.18     19.11 o
   1   1  16     1705.63     1797.84     25.34 o
   2   1  16      225.36      196.49     10.80 o
   3   1  16     9901.09     9865.26     70.50 o
   4   1  16     1405.88     1388.26     28.56 o
   5   1  16      951.07      943.90     25.84 o
   6   1  16     1199.71     1197.15     34.19 o
   7   1  16      551.81      593.75     22.39 o
   8   1  16      297.53      293.13     18.63 o
   9   1  16     4322.96     4161.11    144.36 o
  10   1  16      417.01      402.42     26.55 o
  11   1  16      403.25      428.79     23.81 o
 -12   2  16      472.55      425.59     25.53 o
 -11   2  16       76.44       76.39     15.21 o
 -10   2  16     1782.66     1832.89     67.28 o
  -9   2  16     2107.10     2072.21     67.41 o
  -8   2  16       13.86       17.85      8.71 o
  -7   2  16     1886.13     1840.84     56.89 o
  -6   2  16     1948.77     1882.47     81.18 o
  -5   2  16        6.18        6.14      7.17 o
  -4   2  16     2648.88     2628.57     79.45 o
  -3   2  16     1531.69     1511.87     56.28 o
  -2   2  16      329.80      336.88     12.68 o
  -1   2  16     1364.31     1367.05     20.29 o
   0   2  16     3405.42     3464.10     45.31 o
   1   2  16      576.43      585.61     16.11 o
   2   2  16     1242.81     1295.03     18.22 o
   3   2  16     5009.37     4983.07     71.36 o
   4   2  16      148.63      177.18     12.68 o
   5   2  16     2124.41     2172.48     35.93 o
   6   2  16      429.18      463.11     21.25 o
   7   2  16       38.10       46.26     13.15 o
   8   2  16     3007.42     3045.14     78.61 o
   9   2  16      420.23      497.90     23.35 o
  10   2  16      107.99      153.57     20.16 o
  11   2  16     2515.45     2532.31     95.19 o
 -12   3  16     1363.04     1342.68     48.72 o
 -11   3  16      442.01      436.63     21.89 o
 -10   3  16      283.05      285.78     18.33 o
  -9   3  16      494.80      553.18     32.51 o
  -8   3  16     5379.43     5247.15    182.35 o
  -7   3  16       13.94        5.04      9.45 o
  -6   3  16      212.36      193.52     14.74 o
  -5   3  16     1582.13     1513.43     34.48 o
  -4   3  16      497.08      520.88     16.71 o
  -3   3  16     1724.94     1593.01     46.96 o
  -2   3  16     1396.06     1333.98     27.19 o
  -1   3  16     2001.78     2008.37     28.27 o
   0   3  16     1265.07     1236.40     20.72 o
   1   3  16      898.49      835.84     24.71 o
   2   3  16     1248.02     1194.11     31.78 o
   3   3  16      340.68      316.02     20.40 o
   4   3  16     1106.40     1124.52     34.22 o
   5   3  16       96.03      113.67     14.82 o
   6   3  16     2831.51     2915.66     72.05 o
   7   3  16        7.45       -6.09      9.89 o
   8   3  16      247.22      249.18     21.79 o
   9   3  16      559.14      498.76     28.60 o
  10   3  16     1776.13     1890.68     70.35 o
 -11   4  16       21.18       15.24     11.38 o
 -10   4  16      403.99      413.23     21.51 o
  -9   4  16      852.11      851.51     40.16 o
  -8   4  16     1181.61     1189.23     33.06 o
  -7   4  16     2494.74     2480.87     94.73 o
  -6   4  16      201.13      202.20     15.11 o
  -5   4  16      189.28      207.81     12.27 o
  -4   4  16      714.46      708.49     25.27 o
  -3   4  16     2462.78     2484.45     64.69 o
  -2   4  16     1114.29     1038.46     32.33 o
  -1   4  16        2.08       -2.24      5.77 o
   0   4  16       99.32      119.84     13.36 o
   1   4  16     1099.01     1089.17     28.81 o
   2   4  16     3441.46     3379.27     72.99 o
   3   4  16      560.49      568.60     22.67 o
   4   4  16      329.98      332.34     16.60 o
   5   4  16     2384.98     2304.28     61.82 o
   6   4  16       82.47      100.46     18.69 o
   7   4  16      329.58      403.64     26.10 o
   8   4  16       37.75       39.81     14.11 o
   9   4  16      448.51      446.45     27.96 o
  10   4  16      549.97      527.29     42.77 o
 -10   5  16      393.63      398.50     22.03 o
  -9   5  16     2708.68     2808.90     51.89 o
  -8   5  16      871.38      897.83     33.63 o
  -7   5  16       11.24       11.81     10.40 o
  -6   5  16      383.49      395.44     24.52 o
  -5   5  16     1739.27     1802.02     74.93 o
  -4   5  16       21.60       35.55     13.21 o
  -3   5  16     4822.04     4776.37    112.01 o
  -2   5  16      661.61      677.55     24.97 o
  -1   5  16      103.67      130.01     14.04 o
   0   5  16       38.18       45.21     11.28 o
   1   5  16     5089.79     4889.67     99.24 o
   2   5  16      148.66      164.30     15.59 o
   3   5  16     3482.10     3445.65     80.26 o
   4   5  16      284.72      299.35     19.76 o
   5   5  16       40.80       29.53     13.55 o
   6   5  16     2089.17     2042.57     95.10 o
   7   5  16     2115.86     2116.35    103.81 o
   8   5  16      122.69      152.15     20.53 o
   9   5  16      701.91      670.46     43.73 o
  -9   6  16       96.37      118.18     20.83 o
  -8   6  16      158.84      192.18     22.10 o
  -7   6  16        4.44       15.97     12.92 o
  -6   6  16      773.53      800.38     33.31 o
  -5   6  16      198.41      207.49     17.99 o
  -4   6  16     3342.26     3181.47     74.19 o
  -3   6  16      641.10      608.90     25.36 o
  -2   6  16     1911.64     1847.57     51.91 o
  -1   6  16     1029.36      942.59     29.76 o
   0   6  16     1428.43     1413.63     35.85 o
   1   6  16       64.79       73.35     13.40 o
   2   6  16     3134.34     3008.96     61.93 o
   3   6  16        0.40       15.50     10.70 o
   4   6  16      847.18      837.44     37.37 o
   5   6  16        4.29       13.31     10.78 o
   6   6  16      519.72      491.86     29.40 o
   7   6  16        4.81       13.08     12.45 o
   8   6  16     2161.13     1982.86    125.79 o
  -8   7  16       47.35       81.86     28.20 o
  -7   7  16       11.44       11.82     21.64 o
  -6   7  16     1882.86     1825.75     55.53 o
  -5   7  16     1933.68     1780.77     57.89 o
  -4   7  16      376.50      364.60     28.93 o
  -3   7  16     1265.93     1204.00     44.09 o
  -2   7  16      355.07      388.30     22.33 o
  -1   7  16      154.59      128.86     55.47 o
   0   7  16      929.32      877.15     30.94 o
   1   7  16     1426.90     1376.08     37.52 o
   2   7  16        9.85       -0.85     10.26 o
   3   7  16     1493.60     1482.84     52.77 o
   4   7  16     1393.31     1377.44     39.37 o
   5   7  16        8.17        9.47     12.03 o
   6   7  16        7.41       13.25     13.29 o
   7   7  16     1469.37     1320.77     60.14 o
  -6   8  16      391.21      432.21     34.79 o
  -5   8  16     1471.04     1452.64     53.07 o
  -4   8  16       69.47      100.38     21.70 o
  -3   8  16       10.01        7.48     15.69 o
  -2   8  16        1.19        9.01     12.36 o
  -1   8  16     2560.42     2386.34     55.50 o
   0   8  16      148.01      165.60     18.52 o
   1   8  16       49.08       64.35     14.82 o
   2   8  16      164.45      171.97     18.79 o
   3   8  16        3.78       18.03     13.33 o
   4   8  16      354.49      369.74     25.82 o
   5   8  16     1490.21     1510.65     83.07 o
  -2   9  16      921.93      967.43     44.38 o
  -1   9  16      108.84      113.99     18.45 o
   0   9  16     1573.53     1591.20     93.73 o
   1   9  16      102.32      124.69     18.40 o
 -11   0  17      441.93      468.40     36.86 o
  -9   0  17      855.91      727.91     38.66 o
  -7   0  17     8915.78     9046.18    578.16 o
  -5   0  17       80.64       70.96     12.77 o
  -3   0  17     1316.68      970.47    519.24 o
  -1   0  17    19362.83    18853.18    484.53 o
   1   0  17       17.92       24.99     11.26 o
   3   0  17     4924.85     4673.12     71.63 o
   5   0  17     6112.20     6048.20    275.49 o
   7   0  17      136.83       85.85     46.22 o
   9   0  17     7325.23     7273.55    112.38 o
  11   0  17       98.00      101.00     21.43 o
 -12   1  17      312.14      308.96     23.59 o
 -11   1  17       96.05      104.79     16.60 o
 -10   1  17      436.39      456.43     23.89 o
  -9   1  17      906.11      849.18     31.20 o
  -8   1  17      585.06      591.29     20.79 o
  -7   1  17      148.15      189.40     11.91 o
  -6   1  17     4407.40     4471.61    129.52 o
  -5   1  17     1429.84     1432.70     64.19 o
  -4   1  17     1188.06     1220.34     39.26 o
  -3   1  17      162.81      146.83     11.08 o
  -2   1  17     6990.60     6688.75    140.34 o
  -1   1  17     1228.61     1171.38     22.52 o
   0   1  17     2457.02     2386.14     29.87 o
   1   1  17     2190.43     2156.46     42.73 o
   2   1  17     1017.55      974.66     23.50 o
   3   1  17      668.69      683.71     22.42 o
   4   1  17     6043.09     6127.22     59.46 o
   5   1  17      535.81      571.56     20.77 o
   6   1  17       63.28       68.30     10.75 o
   7   1  17     2154.44     2108.83     40.02 o
   8   1  17     1519.57     1541.65     36.42 o
   9   1  17        1.16       27.51     12.13 o
  10   1  17     1146.67     1185.43     36.21 o
  11   1  17      184.28      181.86     18.22 o
 -12   2  17      869.77      893.69     35.85 o
 -11   2  17      216.77      233.47     20.62 o
 -10   2  17      451.36      503.06     22.16 o
  -9   2  17       25.35       20.43      9.95 o
  -8   2  17      402.96      370.58     19.03 o
  -7   2  17      862.26      827.12     70.30 o
  -6   2  17      279.48      315.79     27.91 o
  -5   2  17      437.63      424.96     16.19 o
  -4   2  17     5218.81     5237.45    190.59 o
  -3   2  17      332.04      310.93     14.16 o
  -2   2  17       68.21       77.59      8.37 o
  -1   2  17    12407.66    11999.26    154.22 o
   0   2  17     2279.44     2284.50     29.34 o
   1   2  17       94.87       87.02      8.58 o
   2   2  17     4305.61     4338.94     40.16 o
   3   2  17     2381.88     2259.69     34.11 o
   4   2  17        8.16       10.36      7.06 o
   5   2  17     1394.23     1457.29     30.46 o
   6   2  17     4050.73     4125.68     52.63 o
   7   2  17       70.76       73.59     14.86 o
   8   2  17     1188.13     1154.48     69.89 o
   9   2  17     2648.29     2581.75     75.51 o
  10   2  17      157.12      176.40     20.73 o
 -12   3  17       36.86       24.79     14.35 o
 -11   3  17      563.19      621.27     27.23 o
 -10   3  17       99.96      124.99     14.59 o
  -9   3  17     1447.14     1426.53     37.93 o
  -8   3  17      141.00      164.44     26.01 o
  -7   3  17      170.22      181.47     15.43 o
  -6   3  17      749.53      698.56     23.40 o
  -5   3  17     1834.77     1878.67     60.44 o
  -4   3  17      572.33      586.08     19.24 o
  -3   3  17     2125.29     2037.80     52.89 o
  -2   3  17        0.03       -0.07      6.06 o
  -1   3  17      560.11      582.42     16.79 o
   0   3  17     1147.00     1137.30     27.46 o
   1   3  17     7164.32     6801.86    160.97 o
   2   3  17        0.97        0.41      8.65 o
   3   3  17     1109.55     1112.58     29.10 o
   4   3  17     1037.58      972.47     52.41 o
   5   3  17     1275.58     1206.15     58.06 o
   6   3  17        0.07       10.12     11.38 o
   7   3  17     4187.71     4080.13     86.63 o
   8   3  17       25.89       21.29     13.17 o
   9   3  17       92.48      102.10     17.59 o
  10   3  17        5.60       21.59     12.66 o
 -11   4  17      606.58      626.29     26.02 o
 -10   4  17      548.96      509.43     23.25 o
  -9   4  17     2150.36     2164.46     63.91 o
  -8   4  17      460.47      446.40     22.93 o
  -7   4  17      483.16      452.03     21.63 o
  -6   4  17      299.16      301.94     17.85 o
  -5   4  17      923.20      918.59     22.83 o
  -4   4  17     4154.28     4279.53    116.26 o
  -3   4  17     5840.26     5779.94    158.55 o
  -2   4  17        4.09        8.77      6.77 o
  -1   4  17     1228.70     1212.05     30.01 o
   0   4  17     1562.08     1472.90     59.21 o
   1   4  17      210.88      219.14     16.15 o
   2   4  17     7143.49     7011.93    118.80 o
   3   4  17      300.65      331.25     18.90 o
   4   4  17       12.84       18.95      8.41 o
   5   4  17      222.06      256.86     21.28 o
   6   4  17     3717.56     3856.36    108.30 o
   7   4  17     1048.39     1073.18     38.85 o
   8   4  17      289.28      304.64     24.77 o
   9   4  17      100.11       84.06     17.26 o
 -10   5  17     1212.79     1238.96     53.50 o
  -9   5  17      660.77      722.64     44.63 o
  -8   5  17     3267.50     3274.77    122.12 o
  -7   5  17       99.05      126.67     18.26 o
  -6   5  17       85.30       81.79     15.98 o
  -5   5  17        5.88       12.09     11.26 o
  -4   5  17     3218.43     3214.88    122.53 o
  -3   5  17     2436.58     2491.94     90.40 o
  -2   5  17     3087.55     3057.27     69.30 o
  -1   5  17       30.24       40.39     11.26 o
   0   5  17       35.19       43.37     11.22 o
   1   5  17     3792.18     3609.58     62.20 o
   2   5  17     2060.66     1943.23     44.44 o
   3   5  17      137.14      144.38     15.55 o
   4   5  17     2853.92     2825.01     50.63 o
   5   5  17       18.39       46.42     14.38 o
   6   5  17        0.43       14.50     13.07 o
   7   5  17      463.07      532.96     44.54 o
   8   5  17     1970.36     1784.57     65.82 o
   9   5  17        0.17        4.05     15.52 o
  -9   6  17     2449.43     2543.49     91.01 o
  -8   6  17      176.21      220.22     25.49 o
  -7   6  17      810.68      866.38     35.94 o
  -6   6  17      641.14      689.40     32.05 o
  -5   6  17      214.09      213.02     24.30 o
  -4   6  17      450.38      439.15     30.08 o
  -3   6  17     4324.30     4312.95    113.12 o
  -2   6  17      213.55      235.08     18.81 o
  -1   6  17     2490.80     2450.76     53.01 o
   0   6  17      293.34      311.47     20.63 o
   1   6  17      751.85      703.43     27.46 o
   2   6  17      357.06      364.90     22.16 o
   3   6  17     3317.14     3243.06     87.35 o
   4   6  17       21.88       59.35     13.25 o
   5   6  17      515.42      602.42     27.28 o
   6   6  17       91.63      117.97     19.17 o
   7   6  17      820.57      740.79     53.36 o
   8   6  17      118.53      118.56     45.53 o
  -8   7  17     1158.56     1100.22     58.13 o
  -7   7  17      201.02      216.44     27.68 o
  -6   7  17      335.83      348.84     30.44 o
  -5   7  17      775.39      689.92     37.09 o
  -4   7  17      392.29      377.90     29.23 o
  -3   7  17        0.90       13.96     14.84 o
  -2   7  17     1892.06     1736.18     42.36 o
  -1   7  17     1171.98      835.09    209.27 o
   0   7  17      691.92      687.46     28.37 o
   1   7  17       24.96       22.11     11.65 o
   2   7  17      841.96      810.01     30.69 o
   3   7  17       13.30       28.01     12.29 o
   4   7  17     3154.77     3019.13     77.88 o
   5   7  17      647.70      607.29     29.39 o
   6   7  17       51.39       53.78     17.27 o
  -6   8  17     2603.07     2483.31    101.51 o
  -5   8  17       23.15       48.74     20.85 o
  -4   8  17        1.24        0.16     17.23 o
  -3   8  17      171.58      208.87     25.29 o
  -2   8  17      229.28      309.53     27.87 o
  -1   8  17      853.31      774.26     56.82 o
   0   8  17     2134.19     2033.09     47.84 o
   1   8  17       16.56       19.02     13.15 o
   2   8  17      304.15      289.67     22.90 o
   3   8  17      821.73      840.16     35.42 o
   4   8  17      247.29      276.35     23.74 o
 -12   0  18     1493.49     1412.08     60.15 o
 -10   0  18      492.53      486.51     52.20 o
  -8   0  18     4212.12     4258.70    240.75 o
  -6   0  18    11724.71    11759.75    542.63 o
  -4   0  18       93.92      117.47     17.89 o
  -2   0  18     8829.84     8360.74    238.80 o
   0   0  18     5224.28     5399.28    109.50 o
   2   0  18       77.37      108.80     15.80 o
   4   0  18    10162.13    10456.25    189.02 o
   6   0  18      832.32      797.02     35.57 o
   8   0  18       20.67       32.97     14.88 o
  10   0  18      803.09      761.97     61.86 o
 -12   1  18       99.18       87.06     16.98 o
 -11   1  18     3102.53     3175.67     61.74 o
 -10   1  18      546.98      482.54     26.02 o
  -9   1  18      511.55      520.16     21.27 o
  -8   1  18      212.94      253.80     15.81 o
  -7   1  18     6625.69     6844.92    229.65 o
  -6   1  18     1479.21     1509.32     54.19 o
  -5   1  18     2492.98     2246.03    162.61 o
  -4   1  18     1141.05     1162.46     38.52 o
  -3   1  18      614.55      639.19     19.12 o
  -2   1  18      132.57      191.60     16.77 o
  -1   1  18    19347.72    19111.68    257.67 o
   0   1  18      914.16      883.39     20.33 o
   1   1  18       24.63       19.12      6.89 o
   2   1  18     1683.94     1729.16     37.60 o
   3   1  18     4326.03     4219.14     58.02 o
   4   1  18        4.45       17.94      8.51 o
   5   1  18     4138.69     4349.59     54.30 o
   6   1  18      280.71      299.24     17.56 o
   7   1  18       42.25       43.14     10.75 o
   8   1  18       67.13      121.15     23.37 o
   9   1  18     2457.41     2495.21    111.52 o
  10   1  18       71.47       91.58     15.89 o
 -12   2  18      197.95      225.55     21.80 o
 -11   2  18      884.11      895.43     34.02 o
 -10   2  18       20.76       21.13     10.73 o
  -9   2  18     1386.44     1473.33     45.05 o
  -8   2  18      623.91      633.24     26.07 o
  -7   2  18      568.52      425.74     95.83 o
  -6   2  18     1815.78     1889.70     51.92 o
  -5   2  18     1908.49     1964.45     59.86 o
  -4   2  18      249.16      244.16     13.49 o
  -3   2  18     2546.07     2488.31     73.84 o
  -2   2  18     3140.71     2978.57     79.73 o
  -1   2  18       68.52       64.93     11.21 o
   0   2  18       33.38       66.35     10.15 o
   1   2  18     5162.91     5335.64     79.50 o
   2   2  18      414.01      419.42     14.82 o
   3   2  18       33.79       59.15      9.05 o
   4   2  18     2382.07     2410.77     42.86 o
   5   2  18      209.45      242.06     15.24 o
   6   2  18        2.69       -0.61      8.11 o
   7   2  18      886.20      871.46     42.04 o
   8   2  18      194.13      201.86     26.35 o
   9   2  18      195.22      218.19     22.12 o
  10   2  18      183.20      202.07     27.93 o
 -11   3  18       10.84       16.79     10.95 o
 -10   3  18     1872.29     1867.19     57.21 o
  -9   3  18      161.01      173.55     20.50 o
  -8   3  18     1376.07     1393.29     31.88 o
  -7   3  18      370.62      342.24     20.01 o
  -6   3  18     1550.79     1517.40     81.32 o
  -5   3  18      398.70      423.77     23.93 o
  -4   3  18     7380.88     7251.25    184.76 o
  -3   3  18     1452.71     1384.59     47.07 o
  -2   3  18      376.48      343.48     22.79 o
  -1   3  18      335.46      297.84     57.08 o
   0   3  18     2358.16     2383.15     37.84 o
   1   3  18     2454.96     2293.89     47.40 o
   2   3  18     4748.85     4770.84     86.13 o
   3   3  18        0.50        1.69      7.67 o
   4   3  18        9.42        8.19     10.76 o
   5   3  18       48.82       60.88     15.22 o
   6   3  18     1517.46     1423.22     49.71 o
   7   3  18      359.87      382.89     22.47 o
   8   3  18      463.35      507.19     29.17 o
   9   3  18      448.20      487.86     38.57 o
  10   3  18      138.43      148.55     21.02 o
 -11   4  18      468.73      442.95     23.76 o
 -10   4  18      326.48      296.54     51.24 o
  -9   4  18     3311.39     3281.72     92.10 o
  -8   4  18      237.56      290.29     20.40 o
  -7   4  18        5.53       -4.71      9.97 o
  -6   4  18     1326.44     1279.82     46.27 o
  -5   4  18     3941.79     4060.51    134.49 o
  -4   4  18     1882.85     1848.41     72.67 o
  -3   4  18     3905.79     3802.45    117.87 o
  -2   4  18      610.43      583.07     24.98 o
  -1   4  18      714.17      671.18     24.48 o
   0   4  18     3969.14     3851.78    119.09 o
   1   4  18     5125.40     4972.71     83.56 o
   2   4  18       89.50      118.51     14.41 o
   3   4  18      526.67      495.32     22.21 o
   4   4  18     1185.40     1117.73     37.97 o
   5   4  18       31.36       48.15     14.67 o
   6   4  18     2121.38     2208.59     53.97 o
   7   4  18     1785.76     1794.46     55.91 o
   8   4  18        2.29       15.98     13.24 o
   9   4  18       42.49       67.41     16.21 o
 -10   5  18      401.92      457.57     27.55 o
  -9   5  18       22.16       34.61     16.24 o
  -8   5  18     1132.24     1158.01     55.95 o
  -7   5  18     2290.88     2279.53    168.51 o
  -6   5  18      574.39      542.40     37.22 o
  -5   5  18     1956.60     1959.66    112.19 o
  -4   5  18     4139.41     4318.66    111.40 o
  -3   5  18      508.92      481.31     23.18 o
  -2   5  18       22.25       38.62     11.46 o
  -1   5  18     2449.03     2357.07     44.10 o
   0   5  18      733.25      736.62     29.92 o
   1   5  18     1758.97     1749.88     39.37 o
   2   5  18     1675.37     1667.75     38.95 o
   3   5  18      877.12      843.80     40.96 o
   4   5  18      432.07      463.91     23.32 o
   5   5  18     2360.11     2244.20     82.89 o
   6   5  18      529.64      522.35     29.96 o
   7   5  18      748.19      782.10     36.43 o
   8   5  18        0.23       16.66     14.33 o
  -9   6  18      313.02      348.26     35.15 o
  -8   6  18      645.88      680.88     47.21 o
  -7   6  18       51.07       63.72     24.42 o
  -6   6  18     2411.59     2297.62     60.21 o
  -5   6  18       46.02       21.92     17.42 o
  -4   6  18      277.81      329.60     27.26 o
  -3   6  18      312.90      342.24     21.58 o
  -2   6  18     2418.57     2257.29     97.18 o
  -1   6  18      360.29      370.57     22.25 o
   0   6  18     2456.21     2429.85     47.55 o
   1   6  18      747.33      736.48     28.51 o
   2   6  18      222.21      223.62     18.79 o
   3   6  18      563.74      523.67     25.15 o
   4   6  18     2363.41     2290.35     48.79 o
   5   6  18       65.98       52.08     16.33 o
   6   6  18     1064.83     1101.48     42.20 o
   7   6  18      219.28      223.20     24.14 o
  -7   7  18     1351.67     1253.34     63.33 o
  -6   7  18       71.22       83.88     22.19 o
  -5   7  18      613.38      597.89     36.00 o
  -4   7  18        4.68       -2.65     15.82 o
  -3   7  18      605.80      587.96     33.78 o
  -2   7  18     1538.44     1489.94     39.57 o
  -1   7  18     1639.32     1273.66    210.71 o
   0   7  18      105.38      112.25     15.86 o
   1   7  18      214.16      254.68     20.34 o
   2   7  18        6.59       16.97     11.34 o
   3   7  18      574.79      574.64     27.38 o
   4   7  18     1231.30     1222.43     45.21 o
   5   7  18     1232.67     1210.29     68.77 o
   6   7  18      150.88      191.15     25.98 o
  -5   8  18      935.93      883.44     50.07 o
  -4   8  18       10.23        9.37     18.32 o
  -3   8  18      811.84      759.25     54.97 o
  -2   8  18      888.28      919.85     41.72 o
  -1   8  18      515.43      423.65     44.59 o
   0   8  18      436.09      414.20     25.62 o
   1   8  18      116.60      134.64     18.00 o
   2   8  18       11.64       27.07     13.83 o
   3   8  18     3967.21     3851.34     79.99 o
 -11   0  19     3335.93     3230.31     85.20 o
  -9   0  19       14.38       -1.71     12.52 o
  -7   0  19        8.43       44.43     12.91 o
  -5   0  19     5456.69     5250.43    260.84 o
  -3   0  19       10.70       13.79      7.72 o
  -1   0  19     2068.31     2103.49     40.84 o
   1   0  19     1332.18     1294.35     39.73 o
   3   0  19     8707.61     8530.78    101.40 o
   5   0  19     1404.96     1455.80     46.09 o
   7   0  19     1928.68     1895.04    138.43 o
   9   0  19     2636.00     2513.29    198.45 o
 -12   1  19      542.06      598.81     30.68 o
 -11   1  19        1.09       13.52     13.81 o
 -10   1  19     1942.13     1972.64     45.80 o
  -9   1  19      575.77      596.12     33.40 o
  -8   1  19       35.78       33.57     10.18 o
  -7   1  19     1031.69     1004.88     25.74 o
  -6   1  19     1351.28     1384.22     67.87 o
  -5   1  19        7.32        6.63      8.15 o
  -4   1  19      739.49      725.62     20.51 o
  -3   1  19     1629.34     1560.58     41.41 o
  -2   1  19     1255.75     1218.27     24.57 o
   0   1  19     2499.94     2499.38     39.71 o
   1   1  19      169.46      191.18     11.36 o
   2   1  19     2357.13     2348.15     37.03 o
   3   1  19      543.33      590.44     20.85 o
   4   1  19      483.29      531.71     20.56 o
   5   1  19      937.40      903.56     26.35 o
   6   1  19      475.12      431.19     20.11 o
   7   1  19       27.97       42.47     10.76 o
   8   1  19     5544.69     5666.21    118.62 o
   9   1  19      198.44      249.63     19.93 o
  10   1  19        2.23       -7.50     11.51 o
 -11   2  19     1719.78     1710.13     53.64 o
 -10   2  19      366.90      414.51     21.19 o
  -9   2  19        9.99       -2.64      8.85 o
  -8   2  19     3908.82     3861.31    104.21 o
  -7   2  19       66.99       58.88     13.54 o
  -6   2  19      331.69      327.74     16.10 o
  -5   2  19      875.70      832.23     40.03 o
  -4   2  19      522.84      522.73     29.68 o
  -3   2  19      324.73      344.02     14.03 o
  -2   2  19     3154.91     3063.44     61.05 o
  -1   2  19      316.78      333.91     12.83 o
   0   2  19      732.19      748.59     18.83 o
   1   2  19       41.47       71.43     10.80 o
   2   2  19      651.87      663.48     17.84 o
   3   2  19     1130.85     1126.33     25.98 o
   4   2  19      307.76      321.80     21.34 o
   5   2  19       97.93       86.42     15.28 o
   6   2  19      612.79      644.01     30.20 o
   7   2  19       53.86       54.34     15.92 o
   8   2  19      447.30      478.14     38.99 o
   9   2  19     1048.99     1064.49     47.13 o
  10   2  19     1201.41     1174.77     43.99 o
 -11   3  19       45.99       24.80     12.39 o
 -10   3  19       22.29       12.39     11.29 o
  -9   3  19     3588.63     3585.15    127.06 o
  -8   3  19       28.78       42.40     11.51 o
  -7   3  19     2740.21     2732.34     97.52 o
  -6   3  19        7.10        0.79      9.38 o
  -5   3  19       84.68       89.05     10.52 o
  -4   3  19      387.12      404.03     19.33 o
  -3   3  19     5759.39     5240.01    326.47 o
  -2   3  19      517.45      442.92     69.21 o
  -1   3  19     1273.26     1253.55     48.49 o
   0   3  19       42.55       57.66     10.95 o
   1   3  19       89.68       93.53     12.23 o
   2   3  19        8.61       14.39      8.69 o
   3   3  19     1253.68     1176.10     43.55 o
   4   3  19      600.29      580.52     27.70 o
   5   3  19     2092.69     2056.36     77.75 o
   6   3  19      574.60      578.13     30.45 o
   7   3  19       20.82       44.86     13.04 o
   8   3  19      736.97      737.53     34.57 o
   9   3  19      575.65      582.53     32.11 o
 -10   4  19      249.60      252.35     19.50 o
  -9   4  19      548.15      564.71     25.24 o
  -8   4  19     5425.29     5425.45    176.78 o
  -7   4  19     1131.52     1167.57     55.64 o
  -6   4  19       10.29        4.76     11.65 o
  -5   4  19      658.42      707.69     25.42 o
  -4   4  19      645.11      662.26     30.35 o
  -3   4  19        0.98        5.44      8.50 o
  -2   4  19     1825.79     1879.36     38.73 o
  -1   4  19      832.06      802.42     26.71 o
   0   4  19     1032.31      986.91     29.14 o
   1   4  19     3630.19     3563.60     52.97 o
   2   4  19      582.83      557.04     24.04 o
   3   4  19        6.52        5.41      9.42 o
   4   4  19      521.85      493.01     23.48 o
   5   4  19      792.84      830.07     30.23 o
   6   4  19     2009.22     2025.64    122.43 o
   7   4  19     1608.46     1645.63     51.94 o
   8   4  19      133.53      149.22     20.82 o
   9   4  19      116.99      127.58     20.49 o
  -9   5  19      777.75      826.81     38.06 o
  -8   5  19       58.72       66.91     17.62 o
  -7   5  19       73.66       73.89     17.96 o
  -6   5  19     2067.58     2079.68    102.32 o
  -5   5  19      398.40      378.85     28.50 o
  -4   5  19      737.58      760.33     27.65 o
  -3   5  19     1241.10     1287.87     34.30 o
  -2   5  19      631.20      569.24     28.28 o
  -1   5  19       37.49       27.42     10.05 o
   0   5  19     3292.68     3167.60     52.12 o
   1   5  19      406.07      401.72     22.27 o
   2   5  19     1738.29     1649.94     39.31 o
   3   5  19       22.12       23.12     10.94 o
   4   5  19      231.56      311.18     21.02 o
   5   5  19      878.98      871.84     36.61 o
   6   5  19     2764.54     2783.06    115.37 o
   7   5  19       31.34       49.16     16.61 o
   8   5  19      204.29      224.74     24.74 o
  -8   6  19      250.30      282.95     36.11 o
  -7   6  19      643.83      644.41     45.71 o
  -6   6  19      311.59      321.73     29.00 o
  -5   6  19     1343.15     1313.11     49.12 o
  -4   6  19       90.34       84.00     19.32 o
  -3   6  19      473.34      477.44     23.95 o
  -2   6  19      200.08      249.52     19.37 o
  -1   6  19      534.55      574.95     25.75 o
   0   6  19       18.38        9.45     10.81 o
   1   6  19     2643.16     2566.08     51.45 o
   2   6  19       37.74       39.25     12.43 o
   3   6  19       85.95      103.47     15.20 o
   4   6  19      479.49      454.39     24.81 o
   5   6  19     1047.76     1071.95     42.00 o
   6   6  19      703.89      764.63     36.97 o
   7   6  19     1659.66     1721.93     89.44 o
  -7   7  19      440.47      446.36     35.21 o
  -6   7  19     1995.80     1844.75     71.97 o
  -5   7  19      100.25      112.16     22.82 o
  -4   7  19      429.55      438.58     32.51 o
  -3   7  19      145.99      163.62     23.22 o
  -2   7  19      124.10      178.02     18.12 o
  -1   7  19     1784.90     1518.68    157.24 o
   0   7  19     1372.55     1294.57     38.27 o
   1   7  19      269.39      289.85     21.96 o
   2   7  19      662.11      687.14     29.46 o
   3   7  19     1219.92     1206.39     66.18 o
   4   7  19       23.06       24.05     13.25 o
   5   7  19       34.80       35.79     13.84 o
  -4   8  19     1477.07     1459.71     53.52 o
  -3   8  19        6.74       -0.42     16.24 o
  -2   8  19     2108.29     1958.13     58.94 o
  -1   8  19      186.54      195.80     34.39 o
   0   8  19       45.37       40.12     14.28 o
   1   8  19       81.32       99.67     17.05 o
   2   8  19      843.43      820.80     33.93 o
 -10   0  20     2474.32     2266.44     70.08 o
  -8   0  20       28.00       20.02     14.04 o
  -6   0  20     1412.33     1401.42     51.58 o
  -4   0  20     3180.78     2778.17    427.49 o
  -2   0  20     1633.39     1718.25     34.14 o
   0   0  20     1127.29     1157.91     39.06 o
   2   0  20     5855.68     5834.44    131.53 o
   4   0  20     3970.40     3971.47     73.58 o
   6   0  20      948.34      964.95     64.62 o
   8   0  20     5134.48     4774.21    448.18 o
  10   0  20        0.82        8.77     16.35 o
 -11   1  20     1288.42     1341.10     49.19 o
 -10   1  20       29.17       30.84     13.42 o
  -9   1  20      209.24      222.79     16.72 o
  -8   1  20      394.25      426.29     27.64 o
  -7   1  20       33.21       31.62      8.96 o
  -6   1  20      571.88      565.09     83.87 o
  -5   1  20     2596.65     2539.34     92.32 o
  -4   1  20       31.26       39.07      9.02 o
  -3   1  20      475.19      504.46     16.31 o
  -2   1  20      739.69      819.52     21.71 o
  -1   1  20      427.23      448.10     16.59 o
   0   1  20      715.33      810.95     21.14 o
   1   1  20      757.47      812.92     19.60 o
   2   1  20       58.83       67.13      9.74 o
   3   1  20     4310.24     4294.59    109.74 o
   4   1  20      764.33      787.34     24.89 o
   5   1  20       45.06       44.24     10.49 o
   6   1  20     1128.55     1147.35     30.90 o
   7   1  20     1155.48     1149.94     32.55 o
   8   1  20       48.65       79.84     17.55 o
   9   1  20     1635.61     1705.87     60.37 o
 -11   2  20      590.89      681.62     31.68 o
 -10   2  20      753.22      828.21     28.58 o
  -9   2  20      206.45      205.51     18.88 o
  -8   2  20      279.05      248.98     26.43 o
  -7   2  20     1564.24     1589.39     36.76 o
  -6   2  20      440.48      444.00     18.34 o
  -5   2  20     1324.24     1343.77     50.87 o
  -4   2  20       24.26       26.95      8.64 o
  -3   2  20       91.24       89.15      9.44 o
  -2   2  20      193.23      220.48     11.90 o
  -1   2  20     1279.03     1298.84     28.53 o
   0   2  20       73.72      100.16      9.38 o
   1   2  20     1036.43     1068.72     22.11 o
   2   2  20      408.75      463.54     19.78 o
   3   2  20      757.54      757.46     37.51 o
   4   2  20      204.41      243.99     20.34 o
   5   2  20     2941.32     2948.81     83.66 o
   6   2  20      235.92      257.67     22.34 o
   7   2  20      296.78      303.33     24.56 o
   8   2  20     1536.62     1540.90     47.79 o
   9   2  20      356.83      384.81     24.39 o
 -11   3  20       17.53        9.08     12.39 o
 -10   3  20       17.39       26.07     16.02 o
  -9   3  20      466.93      509.79     23.25 o
  -8   3  20     1613.30     1646.08     47.24 o
  -7   3  20       59.58       42.42     12.40 o
  -6   3  20     1804.18     1735.95     60.08 o
  -5   3  20      146.36      149.24     12.58 o
  -4   3  20      367.72      370.86     27.77 o
  -3   3  20     1844.43     1602.01    202.73 o
  -2   3  20     1624.65     1613.55     40.81 o
  -1   3  20       66.78       55.81      8.58 o
   0   3  20     3010.90     2951.96     75.01 o
   1   3  20       83.52      109.21     13.23 o
   2   3  20      146.84      158.15     14.94 o
   3   3  20      154.80      149.63     14.67 o
   4   3  20     2358.86     2286.68     52.21 o
   5   3  20      215.61      235.96     21.49 o
   6   3  20     4172.54     4169.23     73.46 o
   7   3  20        5.85       19.88     14.68 o
   8   3  20        7.32       -3.74     13.02 o
   9   3  20        0.54       12.31     13.58 o
 -10   4  20      124.46      144.54     22.04 o
  -9   4  20      133.73      167.08     19.34 o
  -8   4  20     1231.82     1268.89     72.41 o
  -7   4  20     2242.80     2251.75     89.32 o
  -6   4  20       68.86       79.85     15.37 o
  -5   4  20     1230.90     1233.05     56.29 o
  -4   4  20     1860.99     1902.01     56.00 o
  -3   4  20     1145.67     1129.32     54.83 o
  -2   4  20      280.03      252.66     18.46 o
  -1   4  20     1704.98     1640.97     45.41 o
   0   4  20        3.02       19.30     10.50 o
   1   4  20     3281.70     3166.51     55.96 o
   2   4  20     1113.50     1113.17     32.35 o
   3   4  20      644.04      663.03     26.64 o
   4   4  20      607.65      603.00     30.78 o
   5   4  20     4529.08     4349.54    114.29 o
   6   4  20       14.63       30.64     14.85 o
   7   4  20      385.94      383.54     28.11 o
   8   4  20      210.81      228.37     24.21 o
  -9   5  20     1186.36     1223.68     45.68 o
  -8   5  20      331.80      372.37     27.59 o
  -7   5  20      149.80      163.55     20.70 o
  -6   5  20        9.97       17.13     20.30 o
  -5   5  20      786.43      735.50     37.42 o
  -4   5  20      834.72      817.30     57.62 o
  -3   5  20     3037.35     2906.32     79.04 o
  -2   5  20      590.82      469.49     76.55 o
  -1   5  20       54.75       46.21     12.75 o
   0   5  20     1050.24     1099.15     29.20 o
   1   5  20     1266.92     1242.52     31.06 o
   2   5  20       31.13       34.47     11.82 o
   3   5  20     1985.22     1890.07     43.12 o
   4   5  20      570.00      572.65     26.14 o
   5   5  20      409.96      389.78     27.86 o
   6   5  20     1578.65     1442.71     74.90 o
   7   5  20     1005.72     1071.47     43.01 o
  -8   6  20      412.13      450.15     42.39 o
  -7   6  20       38.88       49.50     20.74 o
  -6   6  20        5.52       -4.48     16.88 o
  -5   6  20       51.44       63.23     19.55 o
  -4   6  20     1696.04     1595.41     50.17 o
  -3   6  20      190.87      213.04     18.53 o
  -2   6  20     1512.91     1485.13     48.35 o
  -1   6  20      280.65      287.11     20.90 o
   0   6  20       60.26       63.98     13.73 o
   1   6  20      198.49      174.79     17.94 o
   2   6  20     1161.13     1120.83     35.07 o
   3   6  20       90.87      108.66     15.56 o
   4   6  20      631.13      609.56     28.48 o
   5   6  20       67.87       74.35     18.24 o
   6   6  20      116.61      121.05     20.55 o
  -6   7  20     2000.64     1946.92    112.60 o
  -5   7  20      401.93      391.22     32.37 o
  -4   7  20      115.19      113.43     22.29 o
  -3   7  20      823.80      782.66     39.09 o
  -2   7  20      157.36      175.51     18.90 o
  -1   7  20       37.15       40.98     13.62 o
   0   7  20      565.40      535.40     27.37 o
   1   7  20      437.34      428.37     25.07 o
   2   7  20        0.38        3.99     11.42 o
   3   7  20     1379.18     1413.23     41.83 o
   4   7  20      374.93      403.61     26.27 o
  -2   8  20      102.52      101.25     22.46 o
  -1   8  20     2438.27     1840.81    333.63 o
   0   8  20       49.09       57.77     16.04 o
   1   8  20      310.56      313.86     24.41 o
 -11   0  21      315.38      323.48     39.09 o
  -9   0  21      322.65      306.91     30.77 o
  -7   0  21     5317.33     5241.54    293.98 o
  -5   0  21       84.10       93.10     14.86 o
  -3   0  21     1571.26     1541.56    102.56 o
  -1   0  21    11145.35    11409.81    255.71 o
   1   0  21      198.25      213.49     27.59 o
   3   0  21     3932.93     3917.24     72.72 o
   5   0  21     1416.18     1354.61     46.92 o
   7   0  21       99.93      116.44     22.31 o
   9   0  21     2858.06     2710.91    291.81 o
 -11   1  21      183.87      191.96     21.11 o
 -10   1  21       81.69       87.77     16.32 o
  -9   1  21      927.92      873.35     49.35 o
  -8   1  21      181.64      194.90     16.04 o
  -7   1  21       55.17       58.72     10.20 o
  -6   1  21     4707.05     4866.95    213.02 o
  -5   1  21     1153.05     1160.65     49.33 o
  -4   1  21        0.62        2.78      7.99 o
  -3   1  21      402.61      419.32     15.51 o
  -2   1  21     7140.46     7070.04    127.46 o
  -1   1  21      473.25      477.81     16.93 o
   0   1  21      776.06      787.63     19.76 o
   1   1  21     2922.19     2976.23     39.70 o
   2   1  21       71.20       64.05     19.55 o
   3   1  21      118.12      110.70     19.69 o
   4   1  21     4740.04     4560.03    276.14 o
   5   1  21       24.55       26.19      9.57 o
   6   1  21       10.14       10.02      9.24 o
   7   1  21      586.57      602.04     30.63 o
   8   1  21      468.56      449.23     29.13 o
   9   1  21       82.80      109.47     19.74 o
 -11   2  21      374.79      405.16     26.35 o
 -10   2  21     2010.90     2083.46     70.69 o
  -9   2  21       12.63        9.35     11.13 o
  -8   2  21      753.66      679.88     98.64 o
  -7   2  21     1748.29     1735.17     62.86 o
  -6   2  21      423.60      443.14     19.06 o
  -5   2  21      463.82      447.98     18.65 o
  -4   2  21     6755.08     6482.05    181.27 o
  -3   2  21        1.57        3.89      7.06 o
  -2   2  21      299.47      313.19     13.46 o
  -1   2  21     3860.62     3775.84     39.66 o
   0   2  21     2925.51     2895.49     71.36 o
   1   2  21       21.76       22.06      9.18 o
   2   2  21     3145.49     3204.58     47.42 o
   3   2  21      628.79      579.10     35.54 o
   4   2  21       21.11        7.48     11.63 o
   5   2  21      206.35      266.48     22.26 o
   6   2  21     1744.76     1784.57     48.81 o
   7   2  21      199.72      191.88     21.94 o
   8   2  21      756.99      764.07     36.18 o
   9   2  21      777.43      765.66     32.13 o
 -10   3  21      215.32      220.96     37.32 o
  -9   3  21     2979.14     2951.38     75.09 o
  -8   3  21      185.71      202.02     16.82 o
  -7   3  21       18.81        9.61     11.72 o
  -6   3  21      879.86      889.84     49.45 o
  -5   3  21     3778.19     3920.89    100.57 o
  -4   3  21        1.95        4.89      7.76 o
  -3   3  21     3068.06     3122.79     84.90 o
  -2   3  21       72.67       84.13     10.52 o
  -1   3  21      236.23      279.11     18.09 o
   0   3  21       23.16       40.11     10.79 o
   1   3  21    10411.25    10118.67    100.38 o
   2   3  21      548.49      533.75     23.09 o
   3   3  21      491.31      476.87     22.28 o
   4   3  21      340.50      327.57     23.89 o
   5   3  21      396.75      414.37     26.83 o
   6   3  21       10.58       33.93     15.21 o
   7   3  21     3047.49     3062.90     78.24 o
   8   3  21       67.83       34.27     15.58 o
  -9   4  21      635.13      700.64     31.40 o
  -8   4  21      849.15      847.77     36.76 o
  -7   4  21       77.09      100.63     17.80 o
  -6   4  21      908.81      950.91     35.65 o
  -5   4  21       17.42       16.88     13.61 o
  -4   4  21     6062.77     6032.57    294.60 o
  -3   4  21     1228.83     1228.74     43.08 o
  -2   4  21       29.34       41.10     12.56 o
  -1   4  21      141.50      142.78     15.34 o
   0   4  21     3168.34     2992.09     69.63 o
   1   4  21        0.63        9.59     11.18 o
   2   4  21     5719.66     5462.78     91.75 o
   3   4  21     1021.00     1059.79     32.49 o
   4   4  21        0.12       -2.05     12.69 o
   5   4  21      504.56      531.45     30.84 o
   6   4  21     2871.84     2833.95    100.05 o
   7   4  21      350.54      352.87     28.67 o
   8   4  21      390.46      408.25     30.25 o
  -9   5  21     1462.03     1601.54     51.74 o
  -8   5  21     1897.92     1966.32    111.71 o
  -7   5  21        4.95       13.08     20.88 o
  -6   5  21      113.24       78.92     22.48 o
  -5   5  21      657.66      668.13     35.01 o
  -4   5  21      592.22      619.31     26.25 o
  -3   5  21     1590.31     1537.47     54.43 o
  -2   5  21     1810.28     1805.44     65.25 o
  -1   5  21       93.13      121.96     15.66 o
   0   5  21      587.92      616.41     26.57 o
   1   5  21     3519.29     3476.99     50.63 o
   2   5  21     1116.59     1088.78     34.00 o
   3   5  21        8.87        9.15     10.54 o
   4   5  21     1303.85     1243.13     40.63 o
   5   5  21       14.77       37.85     18.68 o
   6   5  21       57.91       54.43     16.89 o
   7   5  21      973.40      972.92     55.01 o
  -7   6  21     1257.40     1189.36     51.72 o
  -6   6  21      121.45      114.29     26.07 o
  -5   6  21       58.85      111.73     21.60 o
  -4   6  21      949.40      899.28     40.09 o
  -3   6  21     1202.97     1198.90     35.66 o
  -2   6  21       64.15       78.46     14.33 o
  -1   6  21     2141.90     2067.92     64.72 o
   0   6  21       48.71       35.83     12.64 o
   1   6  21       10.94       -5.42     15.33 o
   2   6  21      466.28      473.28     25.15 o
   3   6  21     1486.33     1460.60     61.47 o
   4   6  21       11.80       23.36     12.07 o
   5   6  21      615.83      614.89     33.79 o
  -5   7  21      318.56      296.89     30.38 o
  -4   7  21      293.97      293.59     29.01 o
  -3   7  21        1.91       15.80     16.90 o
  -2   7  21     1356.71     1273.95     38.58 o
  -1   7  21      892.55      868.09     33.08 o
   0   7  21      466.18      454.58     26.18 o
   1   7  21       11.64       17.13     12.85 o
   2   7  21      245.26      251.79     21.85 o
   3   7  21       97.60      126.34     18.32 o
 -10   0  22       46.83       31.52     20.55 o
  -8   0  22     2145.65     2209.96    149.18 o
  -6   0  22     4469.62     4719.27    298.79 o
  -4   0  22     3345.34     3480.59     98.88 o
  -2   0  22     1607.42     1673.64     48.90 o
   0   0  22      808.93      853.81     35.74 o
   2   0  22      131.57      187.83     20.54 o
   4   0  22     2606.92     2627.08     63.18 o
   6   0  22       35.58       25.53     14.63 o
   8   0  22       81.12       99.41     22.10 o
 -10   1  22      277.70      302.10     23.53 o
  -9   1  22     1297.17     1252.16     72.04 o
  -8   1  22     1017.68     1049.48     45.07 o
  -7   1  22     2574.09     2574.53    119.87 o
  -6   1  22      386.69      425.81     24.97 o
  -5   1  22       32.40       32.70      9.59 o
  -4   1  22     1554.85     1624.41     55.53 o
  -3   1  22     1093.02     1073.69     22.66 o
  -2   1  22      267.73      393.60     16.92 o
  -1   1  22     1602.64     1633.02     28.16 o
   0   1  22       30.26       33.86      8.57 o
   1   1  22      300.28      372.93     20.61 o
   2   1  22     1572.07     1587.46     38.37 o
   3   1  22      624.80      634.18     26.41 o
   4   1  22      570.23      602.43     26.92 o
   5   1  22      603.80      514.00     83.73 o
   6   1  22       62.06       68.33     15.69 o
   7   1  22       78.30       66.98     18.39 o
   8   1  22      278.73      322.13     26.64 o
   9   1  22      146.30      153.68     22.45 o
 -10   2  22       14.34       -2.07     12.35 o
  -9   2  22     3597.98     3746.97    122.90 o
  -8   2  22      518.01      503.30     22.79 o
  -7   2  22      250.35      269.87     19.93 o
  -6   2  22     1640.49     1620.57     39.70 o
  -5   2  22     1614.17     1710.55     44.37 o
  -4   2  22      569.09      590.16     23.63 o
  -3   2  22     5553.31     5443.58    114.32 o
  -2   2  22      568.77      602.02     19.61 o
  -1   2  22      363.32      388.67     16.12 o
   0   2  22      179.29      231.37     16.00 o
   1   2  22     1762.93     1795.30     36.22 o
   2   2  22      571.42      597.89     22.91 o
   3   2  22     2087.75     2101.17     50.12 o
   4   2  22      876.54      885.09     34.71 o
   5   2  22       92.92      107.62     18.06 o
   6   2  22      198.71      225.35     22.72 o
   7   2  22     1411.87     1413.90     67.46 o
   8   2  22        4.70        8.97     14.06 o
 -10   3  22     1751.08     1698.97    133.08 o
  -9   3  22      442.49      482.96     24.03 o
  -8   3  22     3371.25     3343.39    142.66 o
  -7   3  22       43.02       61.01     15.91 o
  -6   3  22      823.70      819.80     33.77 o
  -5   3  22      273.32      243.95     41.01 o
  -4   3  22     6686.80     6652.05    176.11 o
  -3   3  22      426.85      383.92     26.30 o
  -2   3  22     1668.11     1635.28     42.29 o
  -1   3  22      317.63      387.79     20.69 o
   0   3  22      707.11      701.56     25.41 o
   1   3  22      703.40      754.48     26.81 o
   2   3  22     4504.35     4461.29     60.19 o
   3   3  22       40.14       36.90     13.99 o
   4   3  22      726.20      739.49     33.47 o
   5   3  22      212.84      249.63     23.51 o
   6   3  22      439.88      427.39     28.70 o
   7   3  22      128.60      149.94     21.92 o
   8   3  22      986.53      980.66     41.31 o
  -9   4  22     2645.81     2701.24    110.53 o
  -8   4  22       57.12       86.15     18.54 o
  -7   4  22        0.13        0.62     13.50 o
  -6   4  22      246.78      238.01     21.92 o
  -5   4  22     1853.48     1617.11     87.93 o
  -4   4  22      473.54      498.28     27.88 o
  -3   4  22     4114.73     3962.44     94.06 o
  -2   4  22      152.71      152.90     16.63 o
  -1   4  22      148.54      130.16     14.78 o
   0   4  22      334.46      266.32     61.46 o
   1   4  22     2963.09     3042.86     92.12 o
   2   4  22      571.25      466.19     65.90 o
   3   4  22      852.40      792.32     29.26 o
   4   4  22       74.51       86.79     17.81 o
   5   4  22      168.48      163.56     21.60 o
   6   4  22     1886.65     1897.60     96.16 o
   7   4  22      959.75      922.07     45.87 o
  -8   5  22      546.47      574.19     45.63 o
  -7   5  22      919.84      944.10     74.51 o
  -6   5  22      555.30      511.77     53.42 o
  -5   5  22     1244.43     1251.78     53.10 o
  -4   5  22     1051.26     1005.99     41.78 o
  -3   5  22       42.04       49.09     14.04 o
  -2   5  22       11.39       13.84     11.57 o
  -1   5  22      693.86      664.62     27.40 o
   0   5  22      340.05      326.84     24.63 o
   1   5  22     1223.27     1265.55     36.51 o
   2   5  22      473.05      487.60     22.36 o
   3   5  22        6.56       -2.63     10.31 o
   4   5  22      247.87      259.11     24.10 o
   5   5  22     1205.69     1227.54     45.31 o
   6   5  22        3.71       18.78     15.03 o
  -7   6  22      266.88      240.98     28.76 o
  -6   6  22     1412.26     1285.38     49.91 o
  -5   6  22        1.02       15.10     17.10 o
  -4   6  22      671.62      641.81     35.90 o
  -3   6  22       28.63       37.35     13.22 o
  -2   6  22      371.55      399.56     23.53 o
  -1   6  22      513.55      573.90     27.42 o
   0   6  22     1266.48     1255.45     39.83 o
   1   6  22      156.48      181.97     18.87 o
   2   6  22       47.84       51.09     14.33 o
   3   6  22      875.78      853.35     40.96 o
   4   6  22      351.80      370.56     24.59 o
   5   6  22       15.07       15.71     15.00 o
  -4   7  22      211.96      200.66     26.17 o
  -3   7  22      210.40      242.58     27.77 o
  -2   7  22     1990.04     1940.78     47.74 o
  -1   7  22     1701.64     1696.88     45.37 o
   0   7  22       61.31       64.53     15.48 o
   1   7  22      280.93      294.53     23.30 o
   2   7  22      492.69      485.54     27.45 o
  -9   0  23      167.15      169.34     42.08 o
  -7   0  23        1.46        4.24     12.25 o
  -5   0  23     1629.97     1611.38    122.03 o
  -3   0  23      875.42      972.45     40.97 o
  -1   0  23     1584.97     1602.38     48.57 o
   1   0  23      819.54      891.89     37.35 o
   3   0  23     3878.83     3840.45    123.49 o
   5   0  23      112.72      143.38     21.41 o
   7   0  23     2552.50     2510.38     69.52 o
 -10   1  23     1810.46     1787.83     47.06 o
  -9   1  23      125.98      156.04     18.66 o
  -8   1  23       43.41       51.34     12.60 o
  -7   1  23      624.89      600.08     66.19 o
  -6   1  23     1650.54     1705.69     65.65 o
  -5   1  23      526.89      548.00     21.73 o
  -4   1  23      311.62      312.42     16.79 o
  -3   1  23      660.24      667.16     21.48 o
  -2   1  23      415.01      425.81     20.34 o
  -1   1  23     1100.59     1144.06     54.36 o
   0   1  23     1615.80     1564.28     38.49 o
   1   1  23      405.50      319.13     58.23 o
   2   1  23      610.65      529.94     60.78 o
   3   1  23      195.35      182.89     25.84 o
   4   1  23      281.11      190.70     66.27 o
   5   1  23     1260.62     1257.57     53.17 o
   6   1  23      101.42       79.35     27.26 o
   7   1  23       79.85       69.31     17.22 o
   8   1  23     3324.86     3323.71    105.49 o
 -10   2  23       77.15       62.14     16.44 o
  -9   2  23      100.37       81.40     21.11 o
  -8   2  23     1714.50     1676.59     61.10 o
  -7   2  23        0.89       -8.85     11.62 o
  -6   2  23     1581.55     1581.57     67.34 o
  -5   2  23      195.57      211.00     14.18 o
  -4   2  23      128.73      126.90     11.79 o
  -3   2  23      629.03      650.45     21.49 o
  -2   2  23     2241.69     2262.12     35.30 o
  -1   2  23        0.19       -4.77      9.03 o
   0   2  23     3003.33     3025.59     58.75 o
   1   2  23       23.30       46.11     10.85 o
   2   2  23        9.89       25.23     13.54 o
   3   2  23     2289.20     2292.07     53.39 o
   4   2  23     1080.13     1129.38     39.50 o
   5   2  23       10.74       20.72     14.33 o
   6   2  23     2497.31     2467.23     59.26 o
   7   2  23      941.21      984.58     40.66 o
   8   2  23       86.03       85.54     19.18 o
  -9   3  23     1342.39     1413.16     53.97 o
  -8   3  23       25.34       24.39     14.16 o
  -7   3  23     1592.69     1644.31    101.22 o
  -6   3  23       93.25      121.58     17.78 o
  -5   3  23     1030.77     1005.16     27.24 o
  -4   3  23      498.95      540.02     21.37 o
  -3   3  23     1694.92     1714.05     38.95 o
  -2   3  23      376.18      396.60     21.64 o
  -1   3  23     2403.14     2438.46     44.88 o
   0   3  23      148.94      158.97     16.07 o
   1   3  23     1008.23      978.76     40.16 o
   2   3  23       75.70       70.28     13.29 o
   3   3  23      466.33      472.88     28.13 o
   4   3  23      592.00      611.93     31.51 o
   5   3  23     4661.62     4595.98    155.21 o
   6   3  23      172.31      162.53     22.05 o
   7   3  23      114.84      118.99     21.43 o
  -8   4  23     1627.02     1730.06     78.08 o
  -7   4  23      431.33      423.40     39.34 o
  -6   4  23      296.66      306.85     27.11 o
  -5   4  23      773.45      761.84     44.72 o
  -4   4  23        1.37        8.86     12.44 o
  -3   4  23        4.97       18.93     12.22 o
  -2   4  23      660.28      674.78     31.68 o
  -1   4  23     1366.16     1290.29     42.04 o
   0   4  23     2814.19     2678.76    185.67 o
   1   4  23     1540.88     1500.75     74.35 o
   2   4  23        2.58       11.83     10.09 o
   3   4  23      285.67      223.87     53.53 o
   4   4  23     1440.79     1423.19     46.61 o
   5   4  23      178.10      174.30     22.64 o
   6   4  23     2288.62     2236.62    102.68 o
  -7   5  23      108.89      113.98     23.66 o
  -6   5  23      702.43      684.39     53.00 o
  -5   5  23      475.06      466.90     31.66 o
  -4   5  23     1477.75     1393.64     52.55 o
  -3   5  23      191.59      224.91     20.04 o
  -2   5  23       87.57       81.39     15.08 o
  -1   5  23       75.13       88.73     15.61 o
   0   5  23     1736.88     1720.40     42.27 o
   1   5  23     1069.22     1115.18     35.39 o
   2   5  23     1416.53     1333.76     34.21 o
   3   5  23       61.46       87.96     14.70 o
   4   5  23       25.07       23.47     14.95 o
   5   5  23     1868.39     1886.07     72.08 o
  -6   6  23      114.62      118.86     24.13 o
  -5   6  23     1583.16     1541.36     53.13 o
  -4   6  23       99.88       91.67     21.72 o
  -3   6  23      600.62      572.34     34.23 o
  -2   6  23      321.90      303.31     21.63 o
  -1   6  23      218.49      241.47     20.95 o
   0   6  23      307.40      346.27     23.67 o
   1   6  23     1568.52     1482.06     41.69 o
   2   6  23      147.48      158.92     18.93 o
   3   6  23      365.04      384.01     24.74 o
   4   6  23       13.15       20.93     12.75 o
  -2   7  23        2.59       15.08     17.22 o
  -1   7  23      835.62      790.99     32.99 o
   0   7  23      433.30      459.22     27.05 o
 -10   0  24     1437.72     1473.34     91.52 o
  -8   0  24        1.39       -0.96     17.02 o
  -6   0  24       30.27       42.90     14.05 o
  -4   0  24      910.84      889.59     60.02 o
  -2   0  24     2003.78     2131.01     93.13 o
   0   0  24      482.87      496.22     29.99 o
   2   0  24     1262.25     1198.82     43.76 o
   4   0  24     2004.59     1876.24     56.44 o
   6   0  24     1137.73     1084.01     72.67 o
  -9   1  24      313.83      297.16     23.36 o
  -8   1  24      252.52      310.13     25.45 o
  -7   1  24      372.67      386.40     31.90 o
  -6   1  24      695.35      761.89     44.77 o
  -5   1  24      766.89      755.92     34.11 o
  -4   1  24      225.29      270.62     20.21 o
  -3   1  24     1387.52     1432.32     42.28 o
  -2   1  24      507.10      512.86     22.89 o
  -1   1  24      876.24      722.97    172.80 o
   0   1  24     1385.65     1400.77     51.20 o
   1   1  24     1016.00     1002.45     38.41 o
   2   1  24      323.51      319.24     39.58 o
   3   1  24     3651.49     3543.32     95.89 o
   4   1  24      816.87      773.54     32.94 o
   5   1  24      369.04      331.62     46.28 o
   6   1  24      899.80      834.39     46.32 o
   7   1  24      756.70      777.24     47.10 o
  -9   2  24        7.10       -7.69     12.59 o
  -8   2  24      137.04      135.56     15.86 o
  -7   2  24     1614.76     1563.19     53.35 o
  -6   2  24        6.55       15.70     11.52 o
  -5   2  24     1546.17     1557.27     36.52 o
  -4   2  24      141.09      166.42     14.02 o
  -3   2  24        3.82        0.29      8.24 o
  -2   2  24     1151.95     1201.42     43.22 o
  -1   2  24     1158.28     1139.39     38.32 o
   0   2  24      396.50      497.89     27.36 o
   1   2  24     3488.48     3485.61     74.79 o
   2   2  24      147.09      186.07     20.08 o
   3   2  24      437.14      442.43     27.98 o
   4   2  24      529.59      537.48     30.58 o
   5   2  24     2953.30     2987.30     64.44 o
   6   2  24      275.23      315.75     26.60 o
   7   2  24      857.26      896.47     39.35 o
  -9   3  24      172.87      224.74     21.52 o
  -8   3  24      547.94      541.18     27.39 o
  -7   3  24       25.77       27.00     15.73 o
  -6   3  24     1219.98     1241.04     47.66 o
  -5   3  24       69.56       71.83     12.30 o
  -4   3  24     1253.88     1249.41     62.48 o
  -3   3  24       73.92      113.99     15.65 o
  -2   3  24      882.45      901.91     29.63 o
  -1   3  24       55.23       66.42     13.32 o
   0   3  24     3643.00     3637.66     55.33 o
   1   3  24      398.55      452.91     22.90 o
   2   3  24      521.85      526.72     24.30 o
   3   3  24      156.93      152.39     20.14 o
   4   3  24     1719.92     1720.67     50.24 o
   5   3  24      546.21      603.07     43.39 o
   6   3  24     3572.53     3468.67    135.94 o
   7   3  24       10.52       17.85     16.38 o
  -8   4  24     1184.26     1172.28    128.54 o
  -7   4  24      560.54      583.21     44.84 o
  -6   4  24        8.36        2.78     16.70 o
  -5   4  24      912.52      947.98     45.40 o
  -4   4  24      397.79      340.73     64.94 o
  -3   4  24       72.61       55.56     11.97 o
  -2   4  24      190.48      171.87     17.53 o
  -1   4  24      910.11      946.96     31.57 o
   0   4  24      613.76      610.67     26.31 o
   1   4  24     2451.74     2452.26     53.11 o
   2   4  24      820.15      792.38     30.14 o
   3   4  24      456.89      444.31     24.28 o
   4   4  24      414.98      400.37     28.64 o
   5   4  24     1403.75     1354.13     60.63 o
   6   4  24       45.94       54.64     15.65 o
  -7   5  24      385.20      383.21     32.57 o
  -6   5  24        1.13       11.87     18.22 o
  -5   5  24      252.58      241.66     36.26 o
  -4   5  24     1029.12      995.12     41.97 o
  -3   5  24     1383.65     1330.24     39.09 o
  -2   5  24      281.56      305.99     22.47 o
  -1   5  24      756.22      779.69     30.28 o
   0   5  24      433.78      455.10     24.99 o
   1   5  24      227.87      229.89     20.39 o
   2   5  24        0.96       26.15     11.23 o
   3   5  24     1147.71     1077.29     53.04 o
   4   5  24      112.87      122.64     20.45 o
  -5   6  24       19.49       53.63     20.95 o
  -4   6  24     1651.67     1620.91     54.04 o
  -3   6  24       18.36       33.86     18.35 o
  -2   6  24     2188.97     1701.40    268.46 o
  -1   6  24      199.51      251.56     21.87 o
   0   6  24        9.00       18.93     12.97 o
   1   6  24      134.30      141.89     18.59 o
   2   6  24     1498.58     1497.56     43.20 o
   3   6  24       39.03       46.59     14.81 o
  -9   0  25      500.78      595.91     42.75 o
  -7   0  25     6226.05     6763.26    296.33 o
  -5   0  25      231.02      187.96     77.32 o
  -3   0  25     2490.01     2466.81     63.68 o
  -1   0  25     3592.87     3756.28     75.63 o
   1   0  25        7.82       17.53     16.79 o
   3   0  25     1898.91     1930.31     56.79 o
   5   0  25      130.99      120.96     37.71 o
   7   0  25      175.69      189.94     43.69 o
  -9   1  25      389.69      387.24     25.60 o
  -8   1  25     1021.86      939.88     79.58 o
  -7   1  25        4.83      -10.62     10.62 o
  -6   1  25     5122.30     5139.50    153.47 o
  -5   1  25      587.21      629.35     23.94 o
  -4   1  25      115.07      126.42     13.46 o
  -3   1  25      619.58      658.76     22.41 o
  -2   1  25     3492.67     3190.12    342.83 o
  -1   1  25      106.17       66.02     27.91 o
   0   1  25      973.39     1036.39     40.59 o
   1   1  25     1079.31     1129.15     37.54 o
   2   1  25        9.74       24.94     13.02 o
   3   1  25      381.25      396.27     26.19 o
   4   1  25     2749.76     2865.32     66.47 o
   5   1  25        9.99        2.95     13.20 o
   6   1  25      190.49      209.68     23.10 o
   7   1  25      492.91      436.39     49.23 o
  -9   2  25       84.04       84.62     19.32 o
  -8   2  25      611.56      646.54     33.70 o
  -7   2  25     2711.16     2747.87     80.65 o
  -6   2  25      281.07      347.53     29.47 o
  -5   2  25       95.15       91.86     14.33 o
  -4   2  25     4117.52     4217.47    129.78 o
  -3   2  25      424.10      457.83     27.86 o
  -2   2  25      258.38      257.97     22.83 o
  -1   2  25     1553.16     1541.75     44.67 o
   0   2  25     1393.11     1355.16     41.92 o
   1   2  25       96.06      142.68     22.52 o
   2   2  25     2120.79     2069.53     52.34 o
   3   2  25     1135.41     1165.37     41.04 o
   4   2  25      450.84      440.48     29.78 o
   5   2  25       37.55       60.31     17.25 o
   6   2  25     1143.18     1192.21     44.48 o
  -8   3  25       56.38       39.79     14.53 o
  -7   3  25       23.25       30.37     15.22 o
  -6   3  25      464.17      514.01     31.98 o
  -5   3  25     2469.29     2509.34    115.77 o
  -4   3  25        0.34       18.71     12.93 o
  -3   3  25     2314.99     2363.13     76.74 o
  -2   3  25        0.01       21.50     11.67 o
  -1   3  25       64.53       81.56     14.80 o
   0   3  25      216.41      280.14     19.44 o
   1   3  25     4490.80     4356.79     75.64 o
   2   3  25      197.17      196.97     22.06 o
   3   3  25     1097.78     1085.44     41.15 o
   4   3  25      332.13      355.87     27.46 o
   5   3  25       48.64       56.13     18.11 o
   6   3  25       13.97       37.43     16.76 o
  -7   4  25      135.07      164.29     25.05 o
  -6   4  25      363.80      368.40     29.18 o
  -5   4  25      113.74       49.08     36.99 o
  -4   4  25     3094.17     3120.03    105.68 o
  -3   4  25      673.20      642.39     27.84 o
  -2   4  25       18.65       26.57     12.62 o
  -1   4  25      295.38      328.73     21.76 o
   0   4  25      980.01     1050.89     33.53 o
   1   4  25        2.52       35.34     12.65 o
   2   4  25     1976.58     1900.67     44.47 o
   3   4  25      132.66      104.06     19.73 o
   4   4  25       78.69       89.99     19.22 o
   5   4  25      546.15      511.94     32.15 o
  -6   5  25      371.54      353.94     31.82 o
  -5   5  25      541.47      612.80     36.65 o
  -4   5  25      124.57      135.22     22.52 o
  -3   5  25      753.84      748.55     31.03 o
  -2   5  25     1708.59     1696.12     43.35 o
  -1   5  25       17.48       35.63     13.89 o
   0   5  25      385.06      401.02     24.69 o
   1   5  25     1327.22     1302.84     39.01 o
   2   5  25      424.64      415.21     22.30 o
   3   5  25        8.20       25.49     12.69 o
   4   5  25      564.57      549.05     33.63 o
  -3   6  25      645.87      606.14     35.57 o
  -2   6  25       15.73       30.14     13.34 o
  -1   6  25     1920.16     1822.75     46.62 o
   0   6  25        2.88       20.36     13.15 o
   1   6  25       80.85      103.25     17.12 o
  -8   0  26      129.08      141.95     33.34 o
  -6   0  26     3877.48     3838.85    371.17 o
  -4   0  26        1.41       -4.68     16.55 o
  -2   0  26      103.40      160.52     22.65 o
   0   0  26     2550.27     2578.93     64.38 o
   2   0  26       99.82      134.29     34.95 o
   4   0  26      913.52      937.75     69.45 o
   6   0  26      227.02      206.96     45.07 o
  -8   1  26      241.13      240.86     50.77 o
  -7   1  26     1386.59     1442.33     39.50 o
  -6   1  26      190.61      188.25     15.31 o
  -5   1  26      294.08      332.27     19.10 o
  -4   1  26      509.09      501.81     23.82 o
  -3   1  26        7.44       17.57     10.79 o
  -2   1  26       94.83      158.18     27.59 o
  -1   1  26     1911.44     1717.71    152.75 o
   0   1  26        4.13       26.45     12.78 o
   1   1  26        2.92       36.78     14.26 o
   2   1  26      662.99      631.57     31.01 o
   3   1  26       10.75       24.94     14.40 o
   4   1  26      102.92      107.67     19.49 o
   5   1  26      290.09      294.39     29.93 o
   6   1  26        0.34       16.76     20.00 o
  -8   2  26      184.86      187.97     20.16 o
  -7   2  26        2.75       25.55     12.59 o
  -6   2  26     1640.31     1685.14     75.66 o
  -5   2  26     1019.85     1085.27     38.24 o
  -4   2  26      225.17      266.62     23.92 o
  -3   2  26     1681.80     1765.57     48.55 o
  -2   2  26      388.30      418.38     31.51 o
  -1   2  26       40.95       46.62     15.02 o
   0   2  26      401.32      431.12     41.34 o
   1   2  26      620.54      574.18     30.20 o
   2   2  26       64.69       69.97     16.76 o
   3   2  26      774.05      844.74     37.22 o
   4   2  26      317.71      337.14     33.16 o
   5   2  26      296.66      347.65     27.75 o
   6   2  26       15.94       31.51     16.35 o
  -7   3  26       33.77       31.18     24.41 o
  -6   3  26      421.65      398.11     42.77 o
  -5   3  26      390.68      415.93     28.78 o
  -4   3  26     2438.20     2608.82    123.85 o
  -3   3  26      241.43      226.93     23.16 o
  -2   3  26      156.92      159.26     21.09 o
  -1   3  26      130.76      160.39     20.78 o
   0   3  26        0.99        5.58     13.38 o
   1   3  26     1149.61     1179.16     42.11 o
   2   3  26     1267.44     1218.89     52.11 o
   3   3  26        3.21       34.36     15.60 o
   4   3  26      328.23      343.04     28.10 o
   5   3  26      241.03      303.06     27.36 o
  -6   4  26      218.74      164.19     98.54 o
  -5   4  26      341.39      370.59     29.77 o
  -4   4  26     1228.08     1264.04     39.29 o
  -3   4  26     1200.29     1220.22     36.94 o
  -2   4  26       17.64       26.44     12.80 o
  -1   4  26       12.48       15.99     12.08 o
   0   4  26      659.20      672.99     29.54 o
   1   4  26      246.19      293.30     21.70 o
   2   4  26      621.41      594.97     33.24 o
   3   4  26       89.21       73.14     18.90 o
   4   4  26       43.35       52.68     17.96 o
  -5   5  26     2065.24     1966.88     58.23 o
  -4   5  26      373.25      432.41     32.14 o
  -3   5  26      138.84      192.91     20.43 o
  -2   5  26       93.28      138.53     17.95 o
  -1   5  26      821.21      624.53    104.36 o
   0   5  26       57.55       60.81     19.00 o
   1   5  26     2034.58     1964.65     56.68 o
   2   5  26      110.48      126.56     18.19 o
  -7   0  27      550.66      623.74     33.22 o
  -5   0  27      844.27      803.59     34.68 o
  -3   0  27     3571.48     3869.91     82.08 o
  -1   0  27      286.99      374.24     46.45 o
   1   0  27     1496.37     1543.00     83.70 o
   3   0  27     6497.97     6310.41    166.95 o
   5   0  27       17.05       22.54     32.19 o
  -8   1  27      381.48      419.00     25.78 o
  -7   1  27      372.13      433.05     26.90 o
  -6   1  27      155.49      196.39     17.36 o
  -5   1  27      195.56      253.98     20.38 o
  -4   1  27      933.28      986.45     31.54 o
  -3   1  27      174.21      167.53     15.98 o
  -2   1  27     2304.19     2428.21     70.24 o
  -1   1  27      466.68      557.07     29.74 o
   0   1  27      423.58      425.98     26.67 o
   1   1  27      147.49      155.06     19.45 o
   2   1  27     3075.18     3204.14     65.08 o
   3   1  27      179.61      199.11     21.85 o
   4   1  27     1121.12     1061.35     40.71 o
   5   1  27      449.60      444.09     39.67 o
  -7   2  27      132.05      146.16     18.80 o
  -6   2  27      636.86      595.33     42.03 o
  -5   2  27       66.67       85.40     19.75 o
  -4   2  27       11.21       45.24     17.14 o
  -3   2  27     1148.33     1233.16     42.48 o
  -2   2  27      982.02      971.38     38.23 o
  -1   2  27      256.14      297.82     24.94 o
   0   2  27     1523.14     1573.46     47.48 o
   1   2  27      239.08      279.32     24.36 o
   2   2  27       15.44        4.89     17.20 o
   3   2  27     3042.01     3074.35     66.51 o
   4   2  27     1170.27     1256.31     45.11 o
   5   2  27        0.54       20.78     15.63 o
  -6   3  27       23.31       66.56     25.27 o
  -5   3  27      480.66      495.89     40.98 o
  -4   3  27       90.70      120.49     20.87 o
  -3   3  27      317.71      295.60     26.10 o
  -2   3  27      523.56      545.00     31.02 o
  -1   3  27     1553.63     1531.26     47.49 o
   0   3  27        0.18        1.60     14.07 o
   1   3  27      825.40      847.31     37.92 o
   2   3  27       52.99       81.56     18.40 o
   3   3  27      343.17      357.72     28.41 o
   4   3  27       36.42       51.09     17.35 o
  -5   4  27      458.34      518.03     62.09 o
  -4   4  27      240.85      293.89     35.44 o
  -3   4  27       58.96       88.22     19.75 o
  -2   4  27      524.93      548.85     32.49 o
  -1   4  27      151.86      158.96     22.43 o
   0   4  27     2359.11     2366.40     81.80 o
   1   4  27      613.16      654.90     35.31 o
   2   4  27        3.91       21.73     16.15 o
   3   4  27        0.98       12.44     15.46 o
  -3   5  27       21.47       36.71     10.53 o
  -2   5  27       76.64       77.57     14.09 o
  -1   5  27      288.94      282.11     22.57 o
   0   5  27      396.82      429.17     25.95 o
  -6   0  28      548.55      546.70     64.58 o
  -4   0  28     1021.34      995.07     53.70 o
  -2   0  28     4170.85     4221.05    131.07 o
   0   0  28       47.43       80.94     32.65 o
   2   0  28      652.51      710.10     62.55 o
   4   0  28     1402.36     1293.72     83.70 o
  -7   1  28     1681.99     1801.01     48.46 o
  -6   1  28      205.89      274.57     19.39 o
  -5   1  28      424.25      495.19     25.51 o
  -4   1  28      182.13      244.51     23.84 o
  -3   1  28     2092.14     2278.64     86.92 o
  -2   1  28      239.15      295.63     24.66 o
  -1   1  28      883.41      908.42     37.29 o
   0   1  28      348.66      428.72     28.09 o
   1   1  28      259.27      231.01     22.85 o
   2   1  28        0.80       63.86     16.76 o
   3   1  28     2977.47     3014.34     85.67 o
   4   1  28      136.70      129.99     28.02 o
  -6   2  28       56.24       61.67     25.34 o
  -5   2  28      998.78     1066.95     41.45 o
  -4   2  28      297.52      353.86     27.67 o
  -3   2  28       29.23       83.97     18.57 o
  -2   2  28      978.25     1031.43     41.92 o
  -1   2  28      811.36      830.72     46.58 o
   0   2  28      229.92      246.73     26.18 o
   1   2  28     1073.91     1074.38     40.97 o
   2   2  28      180.15      193.05     22.79 o
   3   2  28      107.42      111.04     19.66 o
   4   2  28      349.31      392.43     29.54 o
  -5   3  28       66.63       52.54     25.06 o
  -4   3  28     1141.57     1191.62     43.91 o
  -3   3  28        8.17       13.57     17.51 o
  -2   3  28      691.23      708.59     35.20 o
  -1   3  28       91.26       96.89     19.55 o
   0   3  28     1944.30     1952.40     54.90 o
   1   3  28       55.87       87.65     23.35 o
   2   3  28       89.77      110.99     20.23 o
   3   3  28       33.28       31.91     16.57 o
  -4   4  28      190.51      220.38     32.84 o
  -3   4  28       13.08       11.90     20.61 o
  -2   4  28      628.77      602.02     34.14 o
  -1   4  28      557.73      550.67     32.67 o
   0   4  28      484.31      538.46     33.63 o
   1   4  28     1366.50     1365.62     48.82 o
  -5   0  29     1238.73     1402.33     55.24 o
  -3   0  29       20.10       19.32     26.67 o
  -1   0  29     4614.97     4693.37    143.49 o
   1   0  29      551.77      487.04     54.27 o
   3   0  29      373.71      424.50     55.19 o
  -6   1  29     3071.93     3208.58     61.51 o
  -5   1  29      205.96      214.22     24.45 o
  -4   1  29       18.64       18.66     14.41 o
  -3   1  29      353.91      374.68     35.26 o
  -2   1  29     1696.09     1801.47     59.51 o
  -1   1  29       12.07       43.96     16.37 o
   0   1  29     1613.94     1532.72     47.23 o
   1   1  29      422.02      508.17     39.67 o
   2   1  29       76.86       46.53     23.11 o
   3   1  29       53.21      128.87     28.29 o
  -5   2  29      154.82      183.82     23.84 o
  -4   2  29     1766.31     1853.22     61.30 o
  -3   2  29       38.89       65.01     18.64 o
  -2   2  29       14.11       40.04     16.94 o
  -1   2  29     1349.47     1376.51     46.28 o
   0   2  29      540.04      560.17     32.52 o
   1   2  29       54.29       72.59     17.82 o
   2   2  29     1172.73     1199.28     60.78 o
  -4   3  29        1.10       27.44     18.55 o
  -3   3  29     1245.03     1281.46     45.98 o
  -2   3  29        2.62       14.39     16.08 o
  -1   3  29       87.43       82.92     19.46 o
   0   3  29        6.25       43.72     17.47 o
   1   3  29     1913.29     1760.84     53.56 o
  -4   0  30       15.51       34.95     28.51 o
  -2   0  30        1.69        7.36     30.35 o
   0   0  30      183.80      220.76     44.61 o
   2   0  30     1228.38     1153.45     81.40 o
  -4   1  30      137.91       79.51     27.11 o
  -3   1  30        4.45        7.13     15.40 o
  -2   1  30      179.10      255.76     31.87 o
  -1   1  30      370.62      366.77     45.99 o
   0   1  30       98.15      142.67     28.27 o
   1   1  30      116.22      150.29     29.27 o
  -3   2  30      825.22      884.08     52.17 o
  -2   2  30        9.89       23.62     16.63 o
  -1   2  30      262.37      310.57     27.25 o
   0   2  30        5.14       40.31     16.44 o
 
